# Supplementary material for: Chemoreceptor family in plant-associated bacteria responds preferentially to the plant signal molecule glycerol 3-phosphate
Source: Genome Biol. 2025 Aug 29;26:260. doi: 10.1186/s13059-025-03703-6 (PMC12395807; doi:10.1186/s13059-025-03703-6)
Supplement: Supplementary file 3 — Additional file 3: Members of the sCache_PC3 domain family. [file 13059_2025_3703_MOESM3_ESM.xlsx]

## Sheet: sCache_PC3
Additional file 3) Members of the sCache_PC3 domain family.
RefSeq	Domain components	Phylum	Class	Order	Family	Genus	Species	isolation source	plant associated	algae/fungus	human/animal associated	freshwater	soil	cryoconite	other	phytopathogen	source of infromation
WP_077296610.1	sCache_2,MCPsignal	p__Pseudomonadota	c__Gammaproteobacteria	o__Burkholderiales	f__Aquaspirillaceae	g__Aquaspirillum	Aquaspirillum_sp._LM1	freshwater				X					https://www.ncbi.nlm.nih.gov/biosample?term=txid1938604[orgn]%20AND%20%22nat-host%20freshwater+lake%22[All%20Fields]
WP_222204479.1	sCache_2,MCPsignal	p__Pseudomonadota	c__Gammaproteobacteria	o__Burkholderiales	f__Burkholderiaceae	g__Cupriavidus	Cupriavidus_respiraculi	respiraotry tract of cystic fibrosis patiente			X						PMID: 13130016
WP_222245813.1	sCache_2,MCPsignal	p__Pseudomonadota	c__Gammaproteobacteria	o__Burkholderiales	f__Burkholderiaceae	g__Cupriavidus	Cupriavidus_sp._AU9028	human			X						https://www.ncbi.nlm.nih.gov/biosample?term=txid2871157[orgn]%20AND%20%22nat-host%20Homo+sapiens%22[All%20Fields]
WP_154134843.1	sCache_2,MCPsignal	p__Pseudomonadota	c__Gammaproteobacteria	o__Burkholderiales	f__Burkholderiaceae	g__Herbaspirillum	Herbaspirillum	not specified
WP_116435792.1	sCache_2,MCPsignal	p__Pseudomonadota	c__Gammaproteobacteria	o__Burkholderiales	f__Burkholderiaceae	g__Herbaspirillum	Herbaspirillum	not specified
WP_034334550.1	sCache_2,MCPsignal	p__Pseudomonadota	c__Gammaproteobacteria	o__Burkholderiales	f__Burkholderiaceae	g__Herbaspirillum	Herbaspirillum	not specified
WP_006464688.1	sCache_2,MCPsignal	p__Pseudomonadota	c__Gammaproteobacteria	o__Burkholderiales	f__Burkholderiaceae	g__Herbaspirillum	Herbaspirillum	not specified
WP_180668982.1	sCache_2,MCPsignal	p__Pseudomonadota	c__Gammaproteobacteria	o__Burkholderiales	f__Burkholderiaceae	g__Herbaspirillum	Herbaspirillum	not specified
WP_088757242.1	sCache_2,MCPsignal	p__Pseudomonadota	c__Gammaproteobacteria	o__Burkholderiales	f__Burkholderiaceae	g__Herbaspirillum	Herbaspirillum_aquaticum	tea plant	X								PMID: 35290053
WP_182992742.1	sCache_2,MCPsignal	p__Pseudomonadota	c__Gammaproteobacteria	o__Burkholderiales	f__Burkholderiaceae	g__Herbaspirillum	Herbaspirillum_frisingense	Miscanthus sacchariflorus leaves	X								PMID: 32414048
WP_234294361.1	sCache_2,MCPsignal	p__Pseudomonadota	c__Gammaproteobacteria	o__Burkholderiales	f__Burkholderiaceae	g__Herbaspirillum	Herbaspirillum_frisingense	Miscanthus sacchariflorus leaves	X								PMID: 32414048
WP_079216415.1	sCache_2,MCPsignal	p__Pseudomonadota	c__Gammaproteobacteria	o__Burkholderiales	f__Burkholderiaceae	g__Herbaspirillum	Herbaspirillum_robiniae	Robinia pseudoacacia	X								PMID: 29485397
WP_088750930.1	sCache_2,MCPsignal	p__Pseudomonadota	c__Gammaproteobacteria	o__Burkholderiales	f__Burkholderiaceae	g__Herbaspirillum	Herbaspirillum_robiniae	Robinia pseudoacacia	X								PMID: 29485397
WP_121043245.1	sCache_2,MCPsignal	p__Pseudomonadota	c__Gammaproteobacteria	o__Burkholderiales	f__Burkholderiaceae	g__Herbaspirillum	Herbaspirillum_sp._1130	energy sorghum roots	X								https://img.jgi.doe.gov/cgi-bin/m/main.cgi?section=TaxonDetail&page=taxonDetail&taxon_oid=2904589729
WP_265113035.1	sCache_2,MCPsignal	p__Pseudomonadota	c__Gammaproteobacteria	o__Burkholderiales	f__Burkholderiaceae	g__Herbaspirillum	Herbaspirillum_sp._alder98	Alnus incana	X								PMID: 36342277
WP_102664648.1	sCache_2,MCPsignal	p__Pseudomonadota	c__Gammaproteobacteria	o__Burkholderiales	f__Burkholderiaceae	g__Herbaspirillum	Herbaspirillum_sp._BH-1	soil					X				https://img.jgi.doe.gov/cgi-bin/m/main.cgi?section=TaxonDetail&page=taxonDetail&taxon_oid=2896159243
WP_241812083.1	sCache_2,MCPsignal	p__Pseudomonadota	c__Gammaproteobacteria	o__Burkholderiales	f__Burkholderiaceae	g__Herbaspirillum	Herbaspirillum_sp._C7C2	rhizosphere of Zinnia elegans	X								https://www.ncbi.nlm.nih.gov/biosample?term=txid2736666[orgn]%20AND%20%22nat-host%20Zinnia+elegans%22[All%20Fields]
WP_245200283.1	sCache_2,MCPsignal	p__Pseudomonadota	c__Gammaproteobacteria	o__Burkholderiales	f__Burkholderiaceae	g__Herbaspirillum	Herbaspirillum_sp._LeCh32-8	nodule of Phaseolus vulgaris	X								https://www.ncbi.nlm.nih.gov/biosample?term=txid2821356[orgn]%20AND%20%22nat-host%20Phaseolus+vulgaris%22[All%20Fields]
WP_094566535.1	sCache_2,MCPsignal	p__Pseudomonadota	c__Gammaproteobacteria	o__Burkholderiales	f__Burkholderiaceae	g__Herbaspirillum	Herbaspirillum_sp._meg3	soil					X				https://img.jgi.doe.gov/cgi-bin/m/main.cgi?section=TaxonDetail&page=taxonDetail&taxon_oid=2758568015
WP_221196947.1	sCache_2,MCPsignal	p__Pseudomonadota	c__Gammaproteobacteria	o__Burkholderiales	f__Burkholderiaceae	g__Herbaspirillum	Herbaspirillum_sp._Sphag1AN	not specified
WP_252695527.1	sCache_2,MCPsignal	p__Pseudomonadota	c__Gammaproteobacteria	o__Burkholderiales	f__Burkholderiaceae	g__Herbaspirillum	Herbaspirillum_sp._WGmk3	Mimosa pudica	X								https://www.ncbi.nlm.nih.gov/biosample?term=txid2919925[orgn]%20AND%20%22nat-host%20Mimosa+pudica%22[All%20Fields]
WP_275012282.1	sCache_2,MCPsignal	p__Pseudomonadota	c__Gammaproteobacteria	o__Burkholderiales	f__Burkholderiaceae	g__Herbaspirillum	Herbaspirillum_sp._WKF16	soil					X				https://www.ncbi.nlm.nih.gov/biosample/SAMN33296348
WP_008120306.1	sCache_2,MCPsignal	p__Pseudomonadota	c__Gammaproteobacteria	o__Burkholderiales	f__Burkholderiaceae	g__Herbaspirillum	Herbaspirillum_sp._YR522	Populus deltoides roots	x								https://img.jgi.doe.gov/cgi-bin/m/main.cgi?section=TaxonDetail&page=taxonDetail&taxon_oid=2511231026
WP_092794779.1	sCache_2,MCPsignal	p__Pseudomonadota	c__Gammaproteobacteria	o__Burkholderiales	f__Burkholderiaceae	g__Janthinobacterium	Janthinobacterium	not specified
WP_092714649.1	sCache_2,MCPsignal	p__Pseudomonadota	c__Gammaproteobacteria	o__Burkholderiales	f__Burkholderiaceae	g__Janthinobacterium	Janthinobacterium	not specified
WP_230516393.1	sCache_2,MCPsignal	p__Pseudomonadota	c__Gammaproteobacteria	o__Burkholderiales	f__Burkholderiaceae	g__Janthinobacterium	Janthinobacterium	not specified
WP_086140358.1	sCache_2,MCPsignal	p__Pseudomonadota	c__Gammaproteobacteria	o__Burkholderiales	f__Burkholderiaceae	g__Janthinobacterium	Janthinobacterium	not specified
WP_151096456.1	sCache_2,MCPsignal	p__Pseudomonadota	c__Gammaproteobacteria	o__Burkholderiales	f__Burkholderiaceae	g__Janthinobacterium	Janthinobacterium	not specified
WP_099667245.1	sCache_2,MCPsignal	p__Pseudomonadota	c__Gammaproteobacteria	o__Burkholderiales	f__Burkholderiaceae	g__Janthinobacterium	Janthinobacterium	not specified
WP_101481990.1	sCache_2,MCPsignal	p__Pseudomonadota	c__Gammaproteobacteria	o__Burkholderiales	f__Burkholderiaceae	g__Janthinobacterium	Janthinobacterium	not specified
WP_070223920.1	sCache_2,MCPsignal	p__Pseudomonadota	c__Gammaproteobacteria	o__Burkholderiales	f__Burkholderiaceae	g__Janthinobacterium	Janthinobacterium	not specified
WP_176389524.1	sCache_2,MCPsignal	p__Pseudomonadota	c__Gammaproteobacteria	o__Burkholderiales	f__Burkholderiaceae	g__Janthinobacterium	Janthinobacterium	not specified
WP_051780933.1	sCache_2,MCPsignal	p__Pseudomonadota	c__Gammaproteobacteria	o__Burkholderiales	f__Burkholderiaceae	g__Janthinobacterium	Janthinobacterium_agaricidamnosum	diseased Agaricoccus bisporus tissue (fungus)		X							https://bacdive.dsmz.de/strain/11315
WP_071076460.1	sCache_2,MCPsignal	p__Pseudomonadota	c__Gammaproteobacteria	o__Burkholderiales	f__Burkholderiaceae	g__Janthinobacterium	Janthinobacterium_lividum	alpine cryoconite						X			PMID: 22461541
WP_139089838.1	sCache_2,MCPsignal	p__Pseudomonadota	c__Gammaproteobacteria	o__Burkholderiales	f__Burkholderiaceae	g__Janthinobacterium	Janthinobacterium_lividum	alpine cryoconite						X			PMID: 22461541
WP_128142562.1	sCache_2,MCPsignal	p__Pseudomonadota	c__Gammaproteobacteria	o__Burkholderiales	f__Burkholderiaceae	g__Janthinobacterium	Janthinobacterium_lividum	alpine cryoconite						X			PMID: 22461541
WP_051991015.1	sCache_2,MCPsignal	p__Pseudomonadota	c__Gammaproteobacteria	o__Burkholderiales	f__Burkholderiaceae	g__Janthinobacterium	Janthinobacterium_lividum	alpine cryoconite						X			PMID: 22461541
WP_166448048.1	sCache_2,MCPsignal	p__Pseudomonadota	c__Gammaproteobacteria	o__Burkholderiales	f__Burkholderiaceae	g__Janthinobacterium	Janthinobacterium_lividum	alpine cryoconite						X			PMID: 22461541
WP_211550694.1	sCache_2,MCPsignal	p__Pseudomonadota	c__Gammaproteobacteria	o__Burkholderiales	f__Burkholderiaceae	g__Janthinobacterium	Janthinobacterium_lividum	alpine cryoconite						X			PMID: 22461541
WP_070255392.1	sCache_2,MCPsignal	p__Pseudomonadota	c__Gammaproteobacteria	o__Burkholderiales	f__Burkholderiaceae	g__Janthinobacterium	Janthinobacterium_lividum	alpine cryoconite						X			PMID: 22461541
WP_176376112.1	sCache_2,MCPsignal	p__Pseudomonadota	c__Gammaproteobacteria	o__Burkholderiales	f__Burkholderiaceae	g__Janthinobacterium	Janthinobacterium_lividum	alpine cryoconite						X			PMID: 22461541
WP_052139953.1	sCache_2,MCPsignal	p__Pseudomonadota	c__Gammaproteobacteria	o__Burkholderiales	f__Burkholderiaceae	g__Janthinobacterium	Janthinobacterium_lividum	alpine cryoconite						X			PMID: 22461541
WP_225241873.1	sCache_2,MCPsignal	p__Pseudomonadota	c__Gammaproteobacteria	o__Burkholderiales	f__Burkholderiaceae	g__Janthinobacterium	Janthinobacterium_lividum	alpine cryoconite						X			PMID: 22461541
WP_176384914.1	sCache_2,MCPsignal	p__Pseudomonadota	c__Gammaproteobacteria	o__Burkholderiales	f__Burkholderiaceae	g__Janthinobacterium	Janthinobacterium_lividum	alpine cryoconite						X			PMID: 22461541
WP_065306698.1	sCache_2,MCPsignal	p__Pseudomonadota	c__Gammaproteobacteria	o__Burkholderiales	f__Burkholderiaceae	g__Janthinobacterium	Janthinobacterium_psychrotolerans	frozen freshwater pond				X					PMID: 28116042
WP_290604274.1	sCache_2,MCPsignal	p__Pseudomonadota	c__Gammaproteobacteria	o__Burkholderiales	f__Burkholderiaceae	g__Janthinobacterium	Janthinobacterium_sp	not specified
WP_298405976.1	sCache_2,MCPsignal	p__Pseudomonadota	c__Gammaproteobacteria	o__Burkholderiales	f__Burkholderiaceae	g__Janthinobacterium	Janthinobacterium_sp	not specified
WP_287773360.1	sCache_2,MCPsignal	p__Pseudomonadota	c__Gammaproteobacteria	o__Burkholderiales	f__Burkholderiaceae	g__Janthinobacterium	Janthinobacterium_sp	not specified
WP_099763118.1	sCache_2,MCPsignal	p__Pseudomonadota	c__Gammaproteobacteria	o__Burkholderiales	f__Burkholderiaceae	g__Janthinobacterium	Janthinobacterium_sp._35	freshwater				X					https://img.jgi.doe.gov/cgi-bin/m/main.cgi?section=TaxonDetail&page=taxonDetail&taxon_oid=2739367699
WP_100873677.1	sCache_2,MCPsignal	p__Pseudomonadota	c__Gammaproteobacteria	o__Burkholderiales	f__Burkholderiaceae	g__Janthinobacterium	Janthinobacterium_sp._64	freshwater				X					https://img.jgi.doe.gov/cgi-bin/m/main.cgi?section=TaxonDetail&page=taxonDetail&taxon_oid=2747843223
WP_116745017.1	sCache_2,MCPsignal	p__Pseudomonadota	c__Gammaproteobacteria	o__Burkholderiales	f__Burkholderiaceae	g__Janthinobacterium	Janthinobacterium_sp._78	freshwater				X					https://img.jgi.doe.gov/cgi-bin/m/main.cgi?section=TaxonDetail&page=taxonDetail&taxon_oid=2757320360
WP_102297896.1	sCache_2,MCPsignal	p__Pseudomonadota	c__Gammaproteobacteria	o__Burkholderiales	f__Burkholderiaceae	g__Janthinobacterium	Janthinobacterium_sp._AD80	Carex arenaria rhizosphere	X								https://img.jgi.doe.gov/cgi-bin/m/main.cgi?section=TaxonDetail&page=taxonDetail&taxon_oid=2885080285
WP_058051280.1	sCache_2,MCPsignal	p__Pseudomonadota	c__Gammaproteobacteria	o__Burkholderiales	f__Burkholderiaceae	g__Janthinobacterium	Janthinobacterium_sp._Ant5-2-1	freshwater				X					https://www.ncbi.nlm.nih.gov/biosample?term=txid1755239[orgn]%20AND%20%22strain%20Ant5-2-1+purple%22[All%20Fields]
WP_099388316.1	sCache_2,MCPsignal	p__Pseudomonadota	c__Gammaproteobacteria	o__Burkholderiales	f__Burkholderiaceae	g__Janthinobacterium	Janthinobacterium_sp._BJB301	freshwater				X					PMID: 29348334
WP_099411184.1	sCache_2,MCPsignal	p__Pseudomonadota	c__Gammaproteobacteria	o__Burkholderiales	f__Burkholderiaceae	g__Janthinobacterium	Janthinobacterium_sp._BJB304	freshwater				X					PMID: 29348334
WP_099378384.1	sCache_2,MCPsignal	p__Pseudomonadota	c__Gammaproteobacteria	o__Burkholderiales	f__Burkholderiaceae	g__Janthinobacterium	Janthinobacterium_sp._BJB426	freshwater				X					PMID: 29348334
WP_099394192.1	sCache_2,MCPsignal	p__Pseudomonadota	c__Gammaproteobacteria	o__Burkholderiales	f__Burkholderiaceae	g__Janthinobacterium	Janthinobacterium_sp._BJB446	freshwater				X					PMID: 29348334
WP_196855526.1	sCache_2,MCPsignal	p__Pseudomonadota	c__Gammaproteobacteria	o__Burkholderiales	f__Burkholderiaceae	g__Janthinobacterium	Janthinobacterium_sp._CG_23.4	freshwater				X					https://img.jgi.doe.gov/cgi-bin/m/main.cgi?section=TaxonDetail&page=taxonDetail&taxon_oid=2919870784
WP_230521020.1	sCache_2,MCPsignal	p__Pseudomonadota	c__Gammaproteobacteria	o__Burkholderiales	f__Burkholderiaceae	g__Janthinobacterium	Janthinobacterium_sp._EB271-G4-7A	freshwater sediment				X					txid2775056[orgn] AND "strain EB271-G4-7A"[All Fields]
WP_152259579.1	sCache_2,MCPsignal	p__Pseudomonadota	c__Gammaproteobacteria	o__Burkholderiales	f__Burkholderiaceae	g__Janthinobacterium	Janthinobacterium_sp._FT14W	soil					X				https://img.jgi.doe.gov/cgi-bin/m/main.cgi?section=TaxonDetail&page=taxonDetail&taxon_oid=8003191766
WP_152241925.1	sCache_2,MCPsignal	p__Pseudomonadota	c__Gammaproteobacteria	o__Burkholderiales	f__Burkholderiaceae	g__Janthinobacterium	Janthinobacterium_sp._FT58W	soil					X				https://img.jgi.doe.gov/cgi-bin/m/main.cgi?section=TaxonDetail&page=taxonDetail&taxon_oid=2917725163
WP_152254679.1	sCache_2,MCPsignal	p__Pseudomonadota	c__Gammaproteobacteria	o__Burkholderiales	f__Burkholderiaceae	g__Janthinobacterium	Janthinobacterium_sp._FT68W	soil					X				https://img.jgi.doe.gov/cgi-bin/m/main.cgi?section=TaxonDetail&page=taxonDetail&taxon_oid=2915665031
WP_230540562.1	sCache_2,MCPsignal	p__Pseudomonadota	c__Gammaproteobacteria	o__Burkholderiales	f__Burkholderiaceae	g__Janthinobacterium	Janthinobacterium_sp._FW305-129	freshwater				X					https://www.ncbi.nlm.nih.gov/biosample?term=txid2775054[orgn]%20AND%20%22strain%20FW305-129%22[All%20Fields]
WP_251351592.1	sCache_2,MCPsignal	p__Pseudomonadota	c__Gammaproteobacteria	o__Burkholderiales	f__Burkholderiaceae	g__Janthinobacterium	Janthinobacterium_sp._GK	freshwater				X					PMID: 36477792
WP_086147488.1	sCache_2,MCPsignal	p__Pseudomonadota	c__Gammaproteobacteria	o__Burkholderiales	f__Burkholderiaceae	g__Janthinobacterium	Janthinobacterium_sp._GW458P	freshwater				X					https://img.jgi.doe.gov/cgi-bin/m/main.cgi?section=TaxonDetail&page=taxonDetail&taxon_oid=2854732871
WP_070302047.1	sCache_2,MCPsignal	p__Pseudomonadota	c__Gammaproteobacteria	o__Burkholderiales	f__Burkholderiaceae	g__Janthinobacterium	Janthinobacterium_sp._HH104	freshwater				X					https://www.ncbi.nlm.nih.gov/biosample/SAMN04320689
WP_070311430.1	sCache_2,MCPsignal	p__Pseudomonadota	c__Gammaproteobacteria	o__Burkholderiales	f__Burkholderiaceae	g__Janthinobacterium	Janthinobacterium_sp._HH107	freshwater				X					https://www.ncbi.nlm.nih.gov/biosample/SAMN04320691
WP_273668800.1	sCache_2,MCPsignal	p__Pseudomonadota	c__Gammaproteobacteria	o__Burkholderiales	f__Burkholderiaceae	g__Janthinobacterium	Janthinobacterium_sp._hw3	freshwater				X					https://www.ncbi.nlm.nih.gov/biosample?term=txid2987524[orgn]%20AND%20%22strain%20hw3%22[All%20Fields]
WP_215408916.1	sCache_2,MCPsignal	p__Pseudomonadota	c__Gammaproteobacteria	o__Burkholderiales	f__Burkholderiaceae	g__Janthinobacterium	Janthinobacterium_sp._JC611	soil					X				https://www.ncbi.nlm.nih.gov/biosample/SAMN18118494
WP_046683949.1	sCache_2,MCPsignal	p__Pseudomonadota	c__Gammaproteobacteria	o__Burkholderiales	f__Burkholderiaceae	g__Janthinobacterium	Janthinobacterium_sp._KBS0711	soil					X				PMID: 26089434
WP_077406773.1	sCache_2,MCPsignal	p__Pseudomonadota	c__Gammaproteobacteria	o__Burkholderiales	f__Burkholderiaceae	g__Janthinobacterium	Janthinobacterium_sp._LM6	freshwater				X					https://www.ncbi.nlm.nih.gov/biosample?term=txid1938606[orgn]%20AND%20%22strain%20LM6%22[All%20Fields]
WP_070282234.1	sCache_2,MCPsignal	p__Pseudomonadota	c__Gammaproteobacteria	o__Burkholderiales	f__Burkholderiaceae	g__Janthinobacterium	Janthinobacterium_sp._MP5059B	Ruzenia spermoides (fungus)		X							https://www.ncbi.nlm.nih.gov/biosample?term=txid1766683[orgn]%20AND%20%22nat-host%20Ruzenia+spermoides%22[All%20Fields]
WP_219307011.1	sCache_2,MCPsignal	p__Pseudomonadota	c__Gammaproteobacteria	o__Burkholderiales	f__Burkholderiaceae	g__Janthinobacterium	Janthinobacterium_sp._NKUCC06_STL	freshwater				X					https://www.ncbi.nlm.nih.gov/biosample?term=txid2842127[orgn]%20AND%20%22strain%20NKUCC06+STL%22[All%20Fields]
WP_219327333.1	sCache_2,MCPsignal	p__Pseudomonadota	c__Gammaproteobacteria	o__Burkholderiales	f__Burkholderiaceae	g__Janthinobacterium	Janthinobacterium_sp._NKUCC08_JDC	freshwater				X					https://www.ncbi.nlm.nih.gov/biosample?term=txid2842122[orgn]%20AND%20%22strain%20NKUCC08+JDC%22[All%20Fields]
WP_219888927.1	sCache_2,MCPsignal	p__Pseudomonadota	c__Gammaproteobacteria	o__Burkholderiales	f__Burkholderiaceae	g__Janthinobacterium	Janthinobacterium_sp._PAMC25594	cryoconite						X			https://www.ncbi.nlm.nih.gov/biosample?term=txid2861284[orgn]%20AND%20%22nat-host%20Cryoconite%22[All%20Fields]
WP_094441111.1	sCache_2,MCPsignal	p__Pseudomonadota	c__Gammaproteobacteria	o__Burkholderiales	f__Burkholderiaceae	g__Janthinobacterium	Janthinobacterium_sp._PC23-8	freshwater				X					PMID: 31601663
WP_051958823.1	sCache_2,MCPsignal	p__Pseudomonadota	c__Gammaproteobacteria	o__Burkholderiales	f__Burkholderiaceae	g__Janthinobacterium	Janthinobacterium_sp._RA13	freshwater				X					https://img.jgi.doe.gov/cgi-bin/m/main.cgi?section=TaxonDetail&page=taxonDetail&taxon_oid=2582581301
WP_102119871.1	sCache_2,MCPsignal	p__Pseudomonadota	c__Gammaproteobacteria	o__Burkholderiales	f__Burkholderiaceae	g__Janthinobacterium	Janthinobacterium_sp._ROICE36	freshwater				X					PMID: 29650588
WP_289904318.1	sCache_2,MCPsignal	p__Pseudomonadota	c__Gammaproteobacteria	o__Burkholderiales	f__Burkholderiaceae	g__Janthinobacterium	Janthinobacterium_sp._SUN026	freshwater				X					https://www.ncbi.nlm.nih.gov/biosample/SAMN31987427
WP_289944340.1	sCache_2,MCPsignal	p__Pseudomonadota	c__Gammaproteobacteria	o__Burkholderiales	f__Burkholderiaceae	g__Janthinobacterium	Janthinobacterium_sp._SUN073	freshwater				X					https://www.ncbi.nlm.nih.gov/biosample/SAMN32119100
WP_289885862.1	sCache_2,MCPsignal	p__Pseudomonadota	c__Gammaproteobacteria	o__Burkholderiales	f__Burkholderiaceae	g__Janthinobacterium	Janthinobacterium_sp._SUN118	freshwater				X					https://www.ncbi.nlm.nih.gov/biosample/SAMN32119133
WP_076566594.1	sCache_2,MCPsignal	p__Pseudomonadota	c__Gammaproteobacteria	o__Burkholderiales	f__Burkholderiaceae	g__Janthinobacterium	Janthinobacterium_sp._TND4EL3	not specified									https://img.jgi.doe.gov/cgi-bin/m/main.cgi?section=TaxonDetail&page=taxonDetail&taxon_oid=2708742400
WP_219114233.1	sCache_2,MCPsignal	p__Pseudomonadota	c__Gammaproteobacteria	o__Burkholderiales	f__Burkholderiaceae	g__Janthinobacterium	Janthinobacterium_sp._UMAB-56	not specified									https://www.ncbi.nlm.nih.gov/Taxonomy/Browser/wwwtax.cgi?mode=Info&id=1365361&lvl=3&keep=1&srchmode=1&unlock&mod=1&log_op=modifier_toggle#modif
WP_219136796.1	sCache_2,MCPsignal	p__Pseudomonadota	c__Gammaproteobacteria	o__Burkholderiales	f__Burkholderiaceae	g__Janthinobacterium	Janthinobacterium_sp._UMAB-60	not specified									https://www.ncbi.nlm.nih.gov/Taxonomy/Browser/wwwtax.cgi?mode=Info&id=1365365&lvl=3&keep=1&srchmode=1&unlock&mod=1&log_op=modifier_toggle#modif
WP_092605985.1	sCache_2,MCPsignal	p__Pseudomonadota	c__Gammaproteobacteria	o__Burkholderiales	f__Burkholderiaceae	g__Janthinobacterium	Janthinobacterium_sp._YR213	not specified									https://img.jgi.doe.gov/cgi-bin/m/main.cgi?section=TaxonDetail&page=taxonDetail&taxon_oid=2690315660
WP_096236478.1	sCache_2,MCPsignal	p__Pseudomonadota	c__Gammaproteobacteria	o__Burkholderiales	f__Burkholderiaceae	g__Janthinobacterium	Janthinobacterium_svalbardensis	freshwater				X					PMID: 23192307
WP_282406306.1	sCache_2,MCPsignal	p__Pseudomonadota	c__Gammaproteobacteria	o__Burkholderiales	f__Burkholderiaceae	g__Janthinobacterium	Janthinobacterium_tructae	kidney of rainbow trout			X						PMID: 33669546
WP_141170054.1	sCache_2,MCPsignal	p__Pseudomonadota	c__Gammaproteobacteria	o__Burkholderiales	f__Burkholderiaceae	g__Janthinobacterium	Janthinobacterium_tructae	kidney of rainbow trout			x						PMID: 33669546
WP_152285280.1	sCache_2,MCPsignal	p__Pseudomonadota	c__Gammaproteobacteria	o__Burkholderiales	f__Burkholderiaceae	g__Janthinobacterium	Janthinobacterium_violaceinigrum	freshwater				X					PMID: 32176602
WP_093389940.1	sCache_2,MCPsignal	p__Pseudomonadota	c__Gammaproteobacteria	o__Burkholderiales	f__Burkholderiaceae	g__Rugamonas	Rugamonas_rubra	tree sap	x								PMID: 33748874
WP_199762558.1	sCache_2,MCPsignal	p__Pseudomonadota	c__Gammaproteobacteria	o__Burkholderiales	f__Burkholderiaceae	g__Rugamonas	Rugamonas_sp._CCM_8940	freshwater				X					https://www.ncbi.nlm.nih.gov/biosample/SAMN15834236
WP_279762877.1	sCache_2,MCPsignal	p__Pseudomonadota	c__Gammaproteobacteria	o__Burkholderiales	f__Burkholderiaceae	g__Rugamonas	Rugamonas_sp._DEMB1	freshwater				X					https://www.ncbi.nlm.nih.gov/biosample/SAMN34073644
WP_186948823.1	sCache_2,MCPsignal	p__Pseudomonadota	c__Gammaproteobacteria	o__Burkholderiales	f__Burkholderiaceae	g__Undibacterium	Undibacterium_hunanense	freshwater				X					PMID: 34678141
WP_126126421.1	sCache_2,MCPsignal	p__Pseudomonadota	c__Gammaproteobacteria	o__Burkholderiales	f__Burkholderiaceae	g__Undibacterium	Undibacterium_parvum	freshwater				X					WP_126126421.1
WP_110254127.1	sCache_2,MCPsignal	p__Pseudomonadota	c__Gammaproteobacteria	o__Burkholderiales	f__Burkholderiaceae	g__Undibacterium	Undibacterium_pigrum	freshwater				X					PMID: 17625185
WP_295750566.1	sCache_2,MCPsignal	p__Pseudomonadota	c__Gammaproteobacteria	o__Burkholderiales	f__Burkholderiaceae	g__Undibacterium	Undibacterium_sp	freshwater				X					https://bacdive.dsmz.de/strain/132889
WP_162059487.1	sCache_2,MCPsignal	p__Pseudomonadota	c__Gammaproteobacteria	o__Burkholderiales	f__Burkholderiaceae	g__Undibacterium	Undibacterium_sp._KW1	freshwater				X					https://www.ncbi.nlm.nih.gov/biosample/SAMD00106803
WP_241456049.1	sCache_2,MCPsignal	p__Pseudomonadota	c__Gammaproteobacteria	o__Burkholderiales	f__Burkholderiaceae	g__Undibacterium	Undibacterium_sp._TS12	wetland soil					X				https://www.ncbi.nlm.nih.gov/biosample/SAMN24662199
WP_162041972.1	sCache_2,MCPsignal	p__Pseudomonadota	c__Gammaproteobacteria	o__Burkholderiales	f__Burkholderiaceae	g__Undibacterium	Undibacterium_sp._YM2	freshwater				X					https://www.ncbi.nlm.nih.gov/biosample?term=txid2058625[orgn]%20AND%20%22strain%20YM2%22[All%20Fields]
WP_189356302.1	sCache_2,MCPsignal	p__Pseudomonadota	c__Gammaproteobacteria	o__Burkholderiales	f__Burkholderiaceae	g__Undibacterium	Undibacterium_squillarum	freshwater				X					PMID: 25033822
WP_186951967.1	sCache_2,MCPsignal	p__Pseudomonadota	c__Gammaproteobacteria	o__Burkholderiales	f__Burkholderiaceae	g__Undibacterium	Undibacterium_umbellatum	freshwater				X					PMID: 34678141
WP_231043658.1	sCache_2,MCPsignal	p__Pseudomonadota	c__Gammaproteobacteria	o__Burkholderiales	f__Burkholderiaceae_B	g__Acidovorax	Acidovorax	not specified
WP_056415263.1	sCache_2,MCPsignal	p__Pseudomonadota	c__Gammaproteobacteria	o__Burkholderiales	f__Burkholderiaceae_B	g__Acidovorax	Acidovorax	not specified
WP_010462178.1	sCache_2,HAMP_N3,MCPsignal	p__Pseudomonadota	c__Gammaproteobacteria	o__Burkholderiales	f__Burkholderiaceae_B	g__Acidovorax	Acidovorax	not specified
WP_289814431.1	sCache_2,HAMP_N3,MCPsignal	p__Pseudomonadota	c__Gammaproteobacteria	o__Burkholderiales	f__Burkholderiaceae_B	g__Acidovorax	Acidovorax_kalamii	freshwater				X					PMID: 29616893
WP_094286429.1	sCache_2,HAMP_N3,MCPsignal	p__Pseudomonadota	c__Gammaproteobacteria	o__Burkholderiales	f__Burkholderiaceae_B	g__Acidovorax	Acidovorax_kalamii	freshwater				X					PMID: 29616893
WP_244265904.1	sCache_2,HAMP_N3,MCPsignal	p__Pseudomonadota	c__Gammaproteobacteria	o__Burkholderiales	f__Burkholderiaceae_B	g__Acidovorax	Acidovorax_radicis	wheat roots	X								https://www.ncbi.nlm.nih.gov/biosample?term=txid999386[orgn]%20AND%20%22nat-host%20Triticum+aestivum%22[All%20Fields]
WP_184859666.1	sCache_2,HAMP_N3,MCPsignal	p__Pseudomonadota	c__Gammaproteobacteria	o__Burkholderiales	f__Burkholderiaceae_B	g__Acidovorax	Acidovorax_soli	soil					X				PMID: 20061503
WP_298453743.1	sCache_2,HAMP_N3,MCPsignal	p__Pseudomonadota	c__Gammaproteobacteria	o__Burkholderiales	f__Burkholderiaceae_B	g__Acidovorax	Acidovorax_sp	not specified
WP_291468537.1	sCache_2	p__Pseudomonadota	c__Gammaproteobacteria	o__Burkholderiales	f__Burkholderiaceae_B	g__Acidovorax	Acidovorax_sp	not specified
WP_291445444.1	sCache_2,HAMP_N3,MCPsignal	p__Pseudomonadota	c__Gammaproteobacteria	o__Burkholderiales	f__Burkholderiaceae_B	g__Acidovorax	Acidovorax_sp	not specified
WP_108618289.1	sCache_2,HAMP_N3,MCPsignal	p__Pseudomonadota	c__Gammaproteobacteria	o__Burkholderiales	f__Burkholderiaceae_B	g__Acidovorax	Acidovorax_sp	not specified
WP_121454465.1	sCache_2,HAMP_N3,MCPsignal	p__Pseudomonadota	c__Gammaproteobacteria	o__Burkholderiales	f__Burkholderiaceae_B	g__Acidovorax	Acidovorax_sp._106	freshwater				X					https://img.jgi.doe.gov/cgi-bin/m/main.cgi?section=TaxonDetail&page=taxonDetail&taxon_oid=2756170200
WP_121729652.1	sCache_2,HAMP_N3,MCPsignal	p__Pseudomonadota	c__Gammaproteobacteria	o__Burkholderiales	f__Burkholderiaceae_B	g__Acidovorax	Acidovorax_sp._1608163	freshwater				X					https://img.jgi.doe.gov/cgi-bin/m/main.cgi?section=TaxonDetail&page=taxonDetail&taxon_oid=2844509820
WP_099657995.1	sCache_2,HAMP_N3,MCPsignal	p__Pseudomonadota	c__Gammaproteobacteria	o__Burkholderiales	f__Burkholderiaceae_B	g__Acidovorax	Acidovorax_sp._56	freshwater				X					https://img.jgi.doe.gov/cgi-bin/m/main.cgi?section=TaxonDetail&page=taxonDetail&taxon_oid=2728369499
WP_099743152.1	sCache_2,HAMP_N3,MCPsignal	p__Pseudomonadota	c__Gammaproteobacteria	o__Burkholderiales	f__Burkholderiaceae_B	g__Acidovorax	Acidovorax_sp._62	freshwater sediment				X					https://img.jgi.doe.gov/cgi-bin/m/main.cgi?section=TaxonDetail&page=taxonDetail&taxon_oid=2738541338
WP_100411636.1	sCache_2,HAMP_N3,MCPsignal	p__Pseudomonadota	c__Gammaproteobacteria	o__Burkholderiales	f__Burkholderiaceae_B	g__Acidovorax	Acidovorax_sp._69	freshwater sediment				X					https://img.jgi.doe.gov/cgi-bin/m/main.cgi?section=TaxonDetail&page=taxonDetail&taxon_oid=2754412481
WP_192427829.1	sCache_2,HAMP_N3,MCPsignal	p__Pseudomonadota	c__Gammaproteobacteria	o__Burkholderiales	f__Burkholderiaceae_B	g__Acidovorax	Acidovorax_sp._ACV01	soil					X				https://www.ncbi.nlm.nih.gov/biosample?term=txid2769311[orgn]%20AND%20%22strain%20ACV01%22[All%20Fields]
WP_007856680.1	sCache_2,HAMP_N3,MCPsignal	p__Pseudomonadota	c__Gammaproteobacteria	o__Burkholderiales	f__Burkholderiaceae_B	g__Acidovorax	Acidovorax_sp._CF316	Populus deltoides root	X								https://img.jgi.doe.gov/cgi-bin/m/main.cgi?section=TaxonDetail&page=taxonDetail&taxon_oid=2511231001
WP_274114771.1	sCache_2,HAMP_N3,MCPsignal	p__Pseudomonadota	c__Gammaproteobacteria	o__Burkholderiales	f__Burkholderiaceae_B	g__Acidovorax	Acidovorax_sp._D2M1	groundwater				X					https://www.ncbi.nlm.nih.gov/biosample?term=txid2987520[orgn]%20AND%20%22strain%20D2M1%22[All%20Fields]
WP_233589785.1	sCache_2,HAMP_N3,MCPsignal	p__Pseudomonadota	c__Gammaproteobacteria	o__Burkholderiales	f__Burkholderiaceae_B	g__Acidovorax	Acidovorax_sp._FJL06	Dugesia japonica (freshwater triclad)			X						https://img.jgi.doe.gov/cgi-bin/m/main.cgi?section=TaxonDetail&page=taxonDetail&taxon_oid=2885176577
WP_063460805.1	sCache_2,HAMP_N3,MCPsignal	p__Pseudomonadota	c__Gammaproteobacteria	o__Burkholderiales	f__Burkholderiaceae_B	g__Acidovorax	Acidovorax_sp._GW101-3H11	groundwater				X					https://img.jgi.doe.gov/cgi-bin/m/main.cgi?section=TaxonDetail&page=taxonDetail&taxon_oid=2695420315
WP_233244637.1	sCache_2,HAMP_N3,MCPsignal	p__Pseudomonadota	c__Gammaproteobacteria	o__Burkholderiales	f__Burkholderiaceae_B	g__Acidovorax	Acidovorax_sp._HMWF029	small freshwater lake				X					https://www.ncbi.nlm.nih.gov/biosample?term=txid2056863[orgn]%20AND%20%22strain%20HMWF029%22[All%20Fields]
WP_056668793.1	sCache_2,MCPsignal	p__Pseudomonadota	c__Gammaproteobacteria	o__Burkholderiales	f__Burkholderiaceae_B	g__Acidovorax	Acidovorax_sp._Leaf160	Arabidopsis leaf	X								https://img.jgi.doe.gov/cgi-bin/m/main.cgi?section=TaxonDetail&page=taxonDetail&taxon_oid=2643221907
WP_235507401.1	sCache_2,HAMP_N3,MCPsignal	p__Pseudomonadota	c__Gammaproteobacteria	o__Burkholderiales	f__Burkholderiaceae_B	g__Acidovorax	Acidovorax_sp._Leaf78	Arabidopsis leaf	x								https://img.jgi.doe.gov/cgi-bin/m/main.cgi?section=TaxonDetail&page=taxonDetail&taxon_oid=2643221789
WP_235507502.1	sCache_2,MCPsignal	p__Pseudomonadota	c__Gammaproteobacteria	o__Burkholderiales	f__Burkholderiaceae_B	g__Acidovorax	Acidovorax_sp._Leaf78	Arabidopsis leaf	X								https://img.jgi.doe.gov/cgi-bin/m/main.cgi?section=TaxonDetail&page=taxonDetail&taxon_oid=2643221789
WP_137746868.1	sCache_2,HAMP_N3,MCPsignal	p__Pseudomonadota	c__Gammaproteobacteria	o__Burkholderiales	f__Burkholderiaceae_B	g__Acidovorax	Acidovorax_sp._NB1	nitrite-oxidizing bacterium (NOB) enrichment culture							X		PMID: 31416864
WP_271461812.1	sCache_2,MCPsignal	p__Pseudomonadota	c__Gammaproteobacteria	o__Burkholderiales	f__Burkholderiaceae_B	g__Acidovorax	Acidovorax_sp._NCPPB_4044	Geranium	X								https://www.ncbi.nlm.nih.gov/biosample?term=txid2940490[orgn]%20AND%20%22strain%20NCPPB+4044%22[All%20Fields]
WP_057205170.1	sCache_2,HAMP_N3,MCPsignal	p__Pseudomonadota	c__Gammaproteobacteria	o__Burkholderiales	f__Burkholderiaceae_B	g__Acidovorax	Acidovorax_sp._Root217	Arabidopsis root	X								https://img.jgi.doe.gov/cgi-bin/m/main.cgi?section=TaxonDetail&page=taxonDetail&taxon_oid=2643221609
WP_057265236.1	sCache_2,HAMP_N3,MCPsignal	p__Pseudomonadota	c__Gammaproteobacteria	o__Burkholderiales	f__Burkholderiaceae_B	g__Acidovorax	Acidovorax_sp._Root219	Arabidopsis root	X								https://img.jgi.doe.gov/cgi-bin/m/main.cgi?section=TaxonDetail&page=taxonDetail&taxon_oid=2643221611
WP_057228976.1	sCache_2,HAMP_N3,MCPsignal	p__Pseudomonadota	c__Gammaproteobacteria	o__Burkholderiales	f__Burkholderiaceae_B	g__Acidovorax	Acidovorax_sp._Root275	Arabidopsis root	X								https://www.ncbi.nlm.nih.gov/biosample?term=txid1736508[orgn]%20AND%20%22strain%20Root275%22[All%20Fields]
WP_218380757.1	sCache_2,HAMP_N3,MCPsignal	p__Pseudomonadota	c__Gammaproteobacteria	o__Burkholderiales	f__Burkholderiaceae_B	g__Acidovorax	Acidovorax_sp._sic0104	soil					X				https://img.jgi.doe.gov/cgi-bin/m/main.cgi?section=TaxonDetail&page=taxonDetail&taxon_oid=8003298084
WP_284410048.1	sCache_2,MCPsignal	p__Pseudomonadota	c__Gammaproteobacteria	o__Burkholderiales	f__Burkholderiaceae_B	g__Acidovorax	Acidovorax_sp._SUPP3334	Hydrocotyle maritima leaf	X								https://www.ncbi.nlm.nih.gov/biosample?term=txid2920881[orgn]%20AND%20%22strain%20SUPP3334%22[All%20Fields]
WP_257800669.1	sCache_2,MCPsignal	p__Pseudomonadota	c__Gammaproteobacteria	o__Burkholderiales	f__Burkholderiaceae_B	g__Aquincola	Aquincola_sp._J276	radioactive spring (freshwater)				X					PMID: 36000901
WP_250195228.1	sCache_2,MCPsignal	p__Pseudomonadota	c__Gammaproteobacteria	o__Burkholderiales	f__Burkholderiaceae_B	g__Aquincola	Aquincola_tertiaricarbonis	groundwater				X					PMID: 17551046
WP_046111989.1	sCache_2,MCPsignal	p__Pseudomonadota	c__Gammaproteobacteria	o__Burkholderiales	f__Burkholderiaceae_B	g__Aquincola	Aquincola_tertiaricarbonis	groundwater				X					PMID: 17551046
WP_175506275.1	sCache_2,MCPsignal	p__Pseudomonadota	c__Gammaproteobacteria	o__Burkholderiales	f__Burkholderiaceae_B	g__Comamonas	Comamonas_antarctica	soil					X				PMID: 33724913
WP_045267477.1	sCache_2,MCPsignal	p__Pseudomonadota	c__Gammaproteobacteria	o__Burkholderiales	f__Burkholderiaceae_B	g__Comamonas	Comamonas_aquatica	Odorrana grahami (frog) skin			X						PMID: 30783796
WP_234687628.1	sCache_2,MCPsignal	p__Pseudomonadota	c__Gammaproteobacteria	o__Burkholderiales	f__Burkholderiaceae_B	g__Comamonas	Comamonas_aquatica	Odorrana grahami (frog) skin			X						PMID: 30783796
WP_088886924.1	sCache_2,MCPsignal	p__Pseudomonadota	c__Gammaproteobacteria	o__Burkholderiales	f__Burkholderiaceae_B	g__Diaphorobacter	Diaphorobacter_nitroreducens	not specified
WP_131282041.1	sCache_2,MCPsignal	p__Pseudomonadota	c__Gammaproteobacteria	o__Burkholderiales	f__Burkholderiaceae_B	g__Hylemonella	Hylemonella_gracilis	freshwater				X					https://www.ncbi.nlm.nih.gov/biosample?term=txid1458275[orgn]%20AND%20%22strain%20Niagara+R%22[All%20Fields]
WP_035609835.1	sCache_2,MCPsignal	p__Pseudomonadota	c__Gammaproteobacteria	o__Burkholderiales	f__Burkholderiaceae_B	g__Hylemonella	Hylemonella_gracilis	freshwater				X					https://www.ncbi.nlm.nih.gov/biosample?term=txid1458275[orgn]%20AND%20%22strain%20Niagara+R%22[All%20Fields]
WP_006298412.1	sCache_2,MCPsignal	p__Pseudomonadota	c__Gammaproteobacteria	o__Burkholderiales	f__Burkholderiaceae_B	g__Hylemonella	Hylemonella_gracilis	freshwater				X					https://www.ncbi.nlm.nih.gov/biosample?term=txid1458275[orgn]%20AND%20%22strain%20Niagara+R%22[All%20Fields]
WP_195793502.1	sCache_2,MCPsignal	p__Pseudomonadota	c__Gammaproteobacteria	o__Burkholderiales	f__Burkholderiaceae_B	g__Kinneretia	Kinneretia_sp._DAIF2	freshwater pond				X					PMID: 33632852
WP_183493056.1	sCache_2,MCPsignal	p__Pseudomonadota	c__Gammaproteobacteria	o__Burkholderiales	f__Burkholderiaceae_B	g__Mitsuaria	Mitsuaria	not specified
WP_297524252.1	sCache_2,MCPsignal	p__Pseudomonadota	c__Gammaproteobacteria	o__Burkholderiales	f__Burkholderiaceae_B	g__Mitsuaria	Mitsuaria_sp	not specified
WP_297380505.1	sCache_2,MCPsignal	p__Pseudomonadota	c__Gammaproteobacteria	o__Burkholderiales	f__Burkholderiaceae_B	g__Mitsuaria	Mitsuaria_sp	not specified
WP_067283221.1	sCache_2,MCPsignal	p__Pseudomonadota	c__Gammaproteobacteria	o__Burkholderiales	f__Burkholderiaceae_B	g__Mitsuaria	Mitsuaria_sp._7	forest soil					X				https://img.jgi.doe.gov/cgi-bin/m/main.cgi?section=TaxonDetail&page=taxonDetail&taxon_oid=2718218246
WP_183483102.1	sCache_2,MCPsignal	p__Pseudomonadota	c__Gammaproteobacteria	o__Burkholderiales	f__Burkholderiaceae_B	g__Mitsuaria	Mitsuaria_sp._BK037	not specified
WP_279761276.1	sCache_2,MCPsignal	p__Pseudomonadota	c__Gammaproteobacteria	o__Burkholderiales	f__Burkholderiaceae_B	g__Mitsuaria	Mitsuaria_sp._GD03876	freshwater (sink surface swap)				X					https://www.ncbi.nlm.nih.gov/biosample?term=txid2975399[orgn]%20AND%20%22strain%20GD03876%22[All%20Fields]
WP_091728179.1	sCache_2,MCPsignal	p__Pseudomonadota	c__Gammaproteobacteria	o__Burkholderiales	f__Burkholderiaceae_B	g__Mitsuaria	Mitsuaria_sp._PDC51	not specified
WP_147243024.1	sCache_2,MCPsignal	p__Pseudomonadota	c__Gammaproteobacteria	o__Burkholderiales	f__Burkholderiaceae_B	g__Mitsuaria	Mitsuaria_sp._TWR114	rhizosphere of Welsh Onion	X								PMID: 33880605
WP_269840533.1	sCache_2,MCPsignal	p__Pseudomonadota	c__Gammaproteobacteria	o__Burkholderiales	f__Burkholderiaceae_B	g__Paucibacter	Paucibacter_sp._M5-1	fresh water green algae		X							https://www.ncbi.nlm.nih.gov/biosample?term=txid3015998[orgn]%20AND%20%22nat-host%20fresh+water+green+algae%22[All%20Fields]
WP_266006053.1	sCache_2,MCPsignal	p__Pseudomonadota	c__Gammaproteobacteria	o__Burkholderiales	f__Burkholderiaceae_B	g__Paucibacter	Paucibacter_sp._PLA-PC-4	lake water				X					https://www.ncbi.nlm.nih.gov/biosample?term=txid2993655[orgn]%20AND%20%22strain%20PLA-PC-4%22[All%20Fields]
WP_293804530.1	sCache_2,MCPsignal	p__Pseudomonadota	c__Gammaproteobacteria	o__Burkholderiales	f__Burkholderiaceae_B	g__Pelomonas	Pelomonas_sp	not specified
WP_264371580.1	sCache_2,MCPsignal	p__Pseudomonadota	c__Gammaproteobacteria	o__Burkholderiales	f__Burkholderiaceae_B	g__Pulveribacter	Pulveribacter_suum	pig farm dust collector							X		PMID: 31046896
WP_298923914.1	sCache_2,MCPsignal	p__Pseudomonadota	c__Gammaproteobacteria	o__Burkholderiales	f__Burkholderiaceae_B	g__Ramlibacter	Ramlibacter_sp	not specified
WP_076069202.1	sCache_2,HAMP_N3,MCPsignal	p__Pseudomonadota	c__Gammaproteobacteria	o__Burkholderiales	f__Burkholderiaceae_B	g__Rhodoferax	Rhodoferax_saidenbachensis	drinking water reservoir				X					https://img.jgi.doe.gov/cgi-bin/m/main.cgi?section=TaxonDetail&page=taxonDetail&taxon_oid=2582581024
WP_029708002.1	sCache_2,HAMP_N3,MCPsignal	p__Pseudomonadota	c__Gammaproteobacteria	o__Burkholderiales	f__Burkholderiaceae_B	g__Rhodoferax	Rhodoferax_saidenbachensis	drinking water reservoir				X					https://img.jgi.doe.gov/cgi-bin/m/main.cgi?section=TaxonDetail&page=taxonDetail&taxon_oid=2582581024
WP_255407079.1	sCache_2,MCPsignal	p__Pseudomonadota	c__Gammaproteobacteria	o__Burkholderiales	f__Burkholderiaceae_B	g__Rhodoferax	Rhodoferax_sp._OV413	not specified
WP_094476804.1	sCache_2,HAMP_N3,MCPsignal	p__Pseudomonadota	c__Gammaproteobacteria	o__Burkholderiales	f__Burkholderiaceae_B	g__Rhodoferax	Rhodoferax_sp._TH121	freshwater lake				X					https://img.jgi.doe.gov/cgi-bin/m/main.cgi?section=TaxonDetail&page=taxonDetail&taxon_oid=2773857928
WP_058933166.1	sCache_2,MCPsignal	p__Pseudomonadota	c__Gammaproteobacteria	o__Burkholderiales	f__Burkholderiaceae_B	g__Roseateles	Roseateles_depolymerans	freshwater river				X					PMID: 10319464
WP_261760081.1	sCache_2,MCPsignal	p__Pseudomonadota	c__Gammaproteobacteria	o__Burkholderiales	f__Burkholderiaceae_B	g__Roseateles	Roseateles_sp._BIM_B-1768	water from Slepian water system				X					https://www.ncbi.nlm.nih.gov/biosample?term=txid2978473[orgn]%20AND%20%22strain%20BIM+B-1768%22[All%20Fields]
WP_088453964.1	sCache_2,MCPsignal	p__Pseudomonadota	c__Gammaproteobacteria	o__Burkholderiales	f__Burkholderiaceae_B	g__Roseateles	Roseateles_terrae	soil					X				PMID: 18175673
WP_093213715.1	sCache_2,MCPsignal	p__Pseudomonadota	c__Gammaproteobacteria	o__Burkholderiales	f__Burkholderiaceae_B	g__Variovorax	Variovorax	not specified
WP_281149703.1	sCache_2,MCPsignal	p__Pseudomonadota	c__Gammaproteobacteria	o__Burkholderiales	f__Burkholderiaceae_B	g__Variovorax	Variovorax_paradoxus	sunflower rhizosphere	X								https://www.ncbi.nlm.nih.gov/biosample/13517278
WP_157612915.1	sCache_2,MCPsignal	p__Pseudomonadota	c__Gammaproteobacteria	o__Burkholderiales	f__Burkholderiaceae_B	g__Variovorax	Variovorax_paradoxus	sunflower rhizosphere	X								https://www.ncbi.nlm.nih.gov/biosample/13517278
WP_286655375.1	sCache_2,MCPsignal	p__Pseudomonadota	c__Gammaproteobacteria	o__Burkholderiales	f__Burkholderiaceae_B	g__Variovorax	Variovorax_sp._J22R187	ginseng rhizosphere	X								https://www.ncbi.nlm.nih.gov/biosample?term=txid3053516[orgn]%20AND%20%22strain%20J22R187%22[All%20Fields]
WP_286370503.1	sCache_2,MCPsignal	p__Pseudomonadota	c__Gammaproteobacteria	o__Burkholderiales	f__Burkholderiaceae_B	g__Variovorax	Variovorax_sp._J31P216	ginseng rhizosphere	X								https://www.ncbi.nlm.nih.gov/biosample?term=txid3053511[orgn]%20AND%20%22strain%20J31P216%22[All%20Fields]
WP_093121831.1	sCache_2,MCPsignal	p__Pseudomonadota	c__Gammaproteobacteria	o__Burkholderiales	f__Burkholderiaceae_B	g__Variovorax	Variovorax_sp._OK605	not specified
WP_093380740.1	sCache_2,MCPsignal	p__Pseudomonadota	c__Gammaproteobacteria	o__Burkholderiales	f__Burkholderiaceae_B	g__Variovorax	Variovorax_sp._OV329	not specified
WP_009114609.1	sCache_2,MCPsignal	p__Pseudomonadota	c__Gammaproteobacteria	o__Enterobacterales	f__Enterobacteriaceae	g__Brenneria	Brenneria	not specified
WP_255556156.1	sCache_2,MCPsignal	p__Pseudomonadota	c__Gammaproteobacteria	o__Enterobacterales	f__Enterobacteriaceae	g__Brenneria	Brenneria	not specified
WP_048638654.1	sCache_2,MCPsignal	p__Pseudomonadota	c__Gammaproteobacteria	o__Enterobacterales	f__Enterobacteriaceae	g__Brenneria	Brenneria_goodwinii	oak trees	X							X	PMID: 22140177
WP_095833957.1	sCache_2,MCPsignal	p__Pseudomonadota	c__Gammaproteobacteria	o__Enterobacterales	f__Enterobacteriaceae	g__Brenneria	Brenneria_goodwinii	oak trees	X							X	PMID: 22140177
WP_121589435.1	sCache_2,MCPsignal	p__Pseudomonadota	c__Gammaproteobacteria	o__Enterobacterales	f__Enterobacteriaceae	g__Brenneria	Brenneria_goodwinii	oak trees	X							X	PMID: 22140177
WP_208226965.1	sCache_2,MCPsignal	p__Pseudomonadota	c__Gammaproteobacteria	o__Enterobacterales	f__Enterobacteriaceae	g__Brenneria	Brenneria_izadpanahii	diseased oak trees	X							X	PMID: 32407252
WP_109053431.1	sCache_2,MCPsignal	p__Pseudomonadota	c__Gammaproteobacteria	o__Enterobacterales	f__Enterobacteriaceae	g__Brenneria	Brenneria_roseae	symptomatic oak	X							X	PMID: 24917366
WP_136157342.1	sCache_2,MCPsignal	p__Pseudomonadota	c__Gammaproteobacteria	o__Enterobacterales	f__Enterobacteriaceae	g__Brenneria	Brenneria_roseae	symptomatic oak	X							X	PMID: 24917366
WP_109053888.1	sCache_2,MCPsignal	p__Pseudomonadota	c__Gammaproteobacteria	o__Enterobacterales	f__Enterobacteriaceae	g__Brenneria	Brenneria_roseae	symptomatic oak	X							X	PMID: 24917366
WP_136165032.1	dCache_2,MCPsignal	p__Pseudomonadota	c__Gammaproteobacteria	o__Enterobacterales	f__Enterobacteriaceae	g__Brenneria	Brenneria_sp._CFCC_11842	poplar	X							X	https://www.ncbi.nlm.nih.gov/biosample?term=txid2173106[orgn]%20AND%20%22strain%20CFCC+11842%22[All%20Fields]
WP_136167916.1	sCache_2,MCPsignal	p__Pseudomonadota	c__Gammaproteobacteria	o__Enterobacterales	f__Enterobacteriaceae	g__Brenneria	Brenneria_sp._CFCC_11842	poplar	X							X	https://www.ncbi.nlm.nih.gov/biosample?term=txid2173106[orgn]%20AND%20%22strain%20CFCC+11842%22[All%20Fields]
WP_249230239.1	sCache_2,MCPsignal	p__Pseudomonadota	c__Gammaproteobacteria	o__Enterobacterales	f__Enterobacteriaceae	g__Brenneria	Brenneria_tiliae	Tilia trees suffering from bleeding cankers	X							X	PMID: 36208419
WP_035341351.1	sCache_2,HAMP_N3,MCPsignal	p__Pseudomonadota	c__Gammaproteobacteria	o__Enterobacterales	f__Enterobacteriaceae	g__Dickeya	Dickeya	not specified
WP_125259135.1	sCache_2,MCPsignal	p__Pseudomonadota	c__Gammaproteobacteria	o__Enterobacterales	f__Enterobacteriaceae	g__Dickeya	Dickeya_lacustris	freshwaterlakes and plant rhizosphere (water as the resrvoir of plant pathogens)	X							X	PMID: 30724725
WP_130834826.1	sCache_2,MCPsignal	p__Pseudomonadota	c__Gammaproteobacteria	o__Enterobacterales	f__Enterobacteriaceae	g__Erwinia	Erwinia_mediterraneensis	human skin			X						PMID: 31338200
WP_188723063.1	sCache_2,MCPsignal	p__Pseudomonadota	c__Gammaproteobacteria	o__Enterobacterales	f__Enterobacteriaceae	g__Franconibacter	Franconibacter_daqui	Daqu (chinese liquor)							X		PMID: 29034856
WP_024561018.1	sCache_2,MCPsignal	p__Pseudomonadota	c__Gammaproteobacteria	o__Enterobacterales	f__Enterobacteriaceae	g__Franconibacter	Franconibacter_pulveris	fruit powder	X								https://www.ncbi.nlm.nih.gov/biosample?term=txid1121863[orgn]%20AND%20%22strain%20DSM+19144%22[All%20Fields]
WP_048887310.1	sCache_2,MCPsignal	p__Pseudomonadota	c__Gammaproteobacteria	o__Enterobacterales	f__Enterobacteriaceae	g__Franconibacter	Franconibacter_pulveris	fruit powder	X								https://www.ncbi.nlm.nih.gov/biosample?term=txid1121863[orgn]%20AND%20%22strain%20DSM+19144%22[All%20Fields]
WP_024557725.1	sCache_2,MCPsignal	p__Pseudomonadota	c__Gammaproteobacteria	o__Enterobacterales	f__Enterobacteriaceae	g__Franconibacter	Franconibacter_pulveris	fruit powder	X								https://www.ncbi.nlm.nih.gov/biosample?term=txid1121863[orgn]%20AND%20%22strain%20DSM+19144%22[All%20Fields]
WP_029590869.1	sCache_2,MCPsignal	p__Pseudomonadota	c__Gammaproteobacteria	o__Enterobacterales	f__Enterobacteriaceae	g__Franconibacter	Franconibacter_pulveris	fruit powder	X								https://www.ncbi.nlm.nih.gov/biosample?term=txid1121863[orgn]%20AND%20%22strain%20DSM+19144%22[All%20Fields]
WP_247364128.1	sCache_2,MCPsignal	p__Pseudomonadota	c__Gammaproteobacteria	o__Enterobacterales	f__Enterobacteriaceae	g__Franconibacter	Franconibacter_sp._IITDAS19	oil-contaminated soil					X				PMID: 35862912
WP_192457075.1	sCache_2,MCPsignal	p__Pseudomonadota	c__Gammaproteobacteria	o__Enterobacterales	f__Enterobacteriaceae	g__Musicola	Musicola_keenii	Solanum lycopersicum (tomato)	X							X	https://www.ncbi.nlm.nih.gov/biosample/14516956
WP_012765333.1	sCache_2,MCPsignal	p__Pseudomonadota	c__Gammaproteobacteria	o__Enterobacterales	f__Enterobacteriaceae	g__Musicola	Musicola_paradisiaca	Musa paradisiaca (banana)	X							X	PMID: 24003072
WP_225087883.1	sCache_2,HAMP_N3,MCPsignal	p__Pseudomonadota	c__Gammaproteobacteria	o__Enterobacterales	f__Enterobacteriaceae	g__Pectobacterium	Pectobacterium	not specified
WP_039496004.1	sCache_2,HAMP_N3,MCPsignal	p__Pseudomonadota	c__Gammaproteobacteria	o__Enterobacterales	f__Enterobacteriaceae	g__Pectobacterium	Pectobacterium	not specified
WP_119870509.1	sCache_2,HAMP_N3,MCPsignal	p__Pseudomonadota	c__Gammaproteobacteria	o__Enterobacterales	f__Enterobacteriaceae	g__Pectobacterium	Pectobacterium	not specified
WP_110163002.1	sCache_2,HAMP_N3,MCPsignal	p__Pseudomonadota	c__Gammaproteobacteria	o__Enterobacterales	f__Enterobacteriaceae	g__Pectobacterium	Pectobacterium	not specified
WP_226373271.1	sCache_2,HAMP_N3,MCPsignal	p__Pseudomonadota	c__Gammaproteobacteria	o__Enterobacterales	f__Enterobacteriaceae	g__Pectobacterium	Pectobacterium	not specified
WP_180776943.1	sCache_2,MCPsignal	p__Pseudomonadota	c__Gammaproteobacteria	o__Enterobacterales	f__Enterobacteriaceae	g__Pectobacterium	Pectobacterium	not specified
WP_205948014.1	sCache_2,MCPsignal	p__Pseudomonadota	c__Gammaproteobacteria	o__Enterobacterales	f__Enterobacteriaceae	g__Pectobacterium	Pectobacterium	not specified
WP_219607023.1	sCache_2,MCPsignal	p__Pseudomonadota	c__Gammaproteobacteria	o__Enterobacterales	f__Enterobacteriaceae	g__Pectobacterium	Pectobacterium	not specified
WP_125232669.1	sCache_2,HAMP_N3,MCPsignal	p__Pseudomonadota	c__Gammaproteobacteria	o__Enterobacterales	f__Enterobacteriaceae	g__Pectobacterium	Pectobacterium	not specified
WP_219606904.1	sCache_2,HAMP_N3,MCPsignal	p__Pseudomonadota	c__Gammaproteobacteria	o__Enterobacterales	f__Enterobacteriaceae	g__Pectobacterium	Pectobacterium	not specified
WP_275070378.1	sCache_2,HAMP_N3,MCPsignal	p__Pseudomonadota	c__Gammaproteobacteria	o__Enterobacterales	f__Enterobacteriaceae	g__Pectobacterium	Pectobacterium_actinidiae	Actinidia chinensis (kiwifruit plants)	X							X	https://www.tandfonline.com/doi/full/10.1080/01140671.2012.707129
WP_039358039.1	sCache_2,HAMP_N3,MCPsignal	p__Pseudomonadota	c__Gammaproteobacteria	o__Enterobacterales	f__Enterobacteriaceae	g__Pectobacterium	Pectobacterium_actinidiae	Actinidia chinensis (kiwifruit plants)	X							X	https://www.tandfonline.com/doi/full/10.1080/01140671.2012.707129
WP_102116318.1	sCache_2,HAMP_N3,MCPsignal	p__Pseudomonadota	c__Gammaproteobacteria	o__Enterobacterales	f__Enterobacteriaceae	g__Pectobacterium	Pectobacterium_aquaticum	waterways				X					PMID: 30724727
WP_116155611.1	sCache_2,HAMP_N3,MCPsignal	p__Pseudomonadota	c__Gammaproteobacteria	o__Enterobacterales	f__Enterobacteriaceae	g__Pectobacterium	Pectobacterium_aquaticum	waterways				X					PMID: 30724727
WP_276613998.1	sCache_2,HAMP_N3,MCPsignal	p__Pseudomonadota	c__Gammaproteobacteria	o__Enterobacterales	f__Enterobacteriaceae	g__Pectobacterium	Pectobacterium_aquaticum	waterways				X					PMID: 30724727
WP_182099624.1	sCache_2,MCPsignal	p__Pseudomonadota	c__Gammaproteobacteria	o__Enterobacterales	f__Enterobacteriaceae	g__Pectobacterium	Pectobacterium_aroidearum	monocotyledonous plants	X							X	PMID: 23223819
WP_256541915.1	sCache_2,MCPsignal	p__Pseudomonadota	c__Gammaproteobacteria	o__Enterobacterales	f__Enterobacteriaceae	g__Pectobacterium	Pectobacterium_aroidearum	monocotyledonous plants	X							X	PMID: 23223819
WP_225181049.1	sCache_2,MCPsignal	p__Pseudomonadota	c__Gammaproteobacteria	o__Enterobacterales	f__Enterobacteriaceae	g__Pectobacterium	Pectobacterium_aroidearum	monocotyledonous plants	X							X	PMID: 23223819
WP_220467006.1	sCache_2,MCPsignal	p__Pseudomonadota	c__Gammaproteobacteria	o__Enterobacterales	f__Enterobacteriaceae	g__Pectobacterium	Pectobacterium_aroidearum	monocotyledonous plants	X							X	PMID: 23223819
WP_011094075.1	sCache_2,MCPsignal	p__Pseudomonadota	c__Gammaproteobacteria	o__Enterobacterales	f__Enterobacteriaceae	g__Pectobacterium	Pectobacterium_atrosepticum	potato	X							X	PMID: 15263089
WP_207193947.1	sCache_2,MCPsignal	p__Pseudomonadota	c__Gammaproteobacteria	o__Enterobacterales	f__Enterobacteriaceae	g__Pectobacterium	Pectobacterium_atrosepticum	potato	X							X	PMID: 15263089
WP_039300509.1	sCache_2,HAMP_N3,MCPsignal	p__Pseudomonadota	c__Gammaproteobacteria	o__Enterobacterales	f__Enterobacteriaceae	g__Pectobacterium	Pectobacterium_betavasculorum	sugar beet	X							X	PMID: 12710602
WP_039556769.1	sCache_2,HAMP_N3,MCPsignal	p__Pseudomonadota	c__Gammaproteobacteria	o__Enterobacterales	f__Enterobacteriaceae	g__Pectobacterium	Pectobacterium_brasiliense	potato	X							X	PMID: 26251497, PMID: 14962133
WP_039509179.1	sCache_2,HAMP_N3,MCPsignal	p__Pseudomonadota	c__Gammaproteobacteria	o__Enterobacterales	f__Enterobacteriaceae	g__Pectobacterium	Pectobacterium_brasiliense	potato	X							X	PMID: 26251497, PMID: 14962133
WP_039514664.1	sCache_2,HAMP_N3,MCPsignal	p__Pseudomonadota	c__Gammaproteobacteria	o__Enterobacterales	f__Enterobacteriaceae	g__Pectobacterium	Pectobacterium_brasiliense	potato	X							X	PMID: 26251497, PMID: 14962133
WP_100016981.1	sCache_2,HAMP_N3,MCPsignal	p__Pseudomonadota	c__Gammaproteobacteria	o__Enterobacterales	f__Enterobacteriaceae	g__Pectobacterium	Pectobacterium_brasiliense	potato	X							X	PMID: 26251497, PMID: 14962133
WP_039276449.1	sCache_2,HAMP_N3,MCPsignal	p__Pseudomonadota	c__Gammaproteobacteria	o__Enterobacterales	f__Enterobacteriaceae	g__Pectobacterium	Pectobacterium_brasiliense	potato	X							X	PMID: 26251497, PMID: 14962133
WP_104211945.1	sCache_2,HAMP_N3,MCPsignal	p__Pseudomonadota	c__Gammaproteobacteria	o__Enterobacterales	f__Enterobacteriaceae	g__Pectobacterium	Pectobacterium_brasiliense	potato	X							X	PMID: 26251497, PMID: 14962133
WP_268197372.1	sCache_2,HAMP_N3,MCPsignal	p__Pseudomonadota	c__Gammaproteobacteria	o__Enterobacterales	f__Enterobacteriaceae	g__Pectobacterium	Pectobacterium_brasiliense	potato	X							X	PMID: 26251497, PMID: 14962133
WP_039549299.1	sCache_2,HAMP_N3,MCPsignal	p__Pseudomonadota	c__Gammaproteobacteria	o__Enterobacterales	f__Enterobacteriaceae	g__Pectobacterium	Pectobacterium_brasiliense	potato	X							X	PMID: 26251497, PMID: 14962133
WP_040033891.1	sCache_2,HAMP_N3,MCPsignal	p__Pseudomonadota	c__Gammaproteobacteria	o__Enterobacterales	f__Enterobacteriaceae	g__Pectobacterium	Pectobacterium_brasiliense	potato	X							X	PMID: 26251497, PMID: 14962133
WP_039500764.1	sCache_2,HAMP_N3,MCPsignal	p__Pseudomonadota	c__Gammaproteobacteria	o__Enterobacterales	f__Enterobacteriaceae	g__Pectobacterium	Pectobacterium_brasiliense	potato	X							X	PMID: 26251497, PMID: 14962133
WP_040043152.1	sCache_2,HAMP_N3,MCPsignal	p__Pseudomonadota	c__Gammaproteobacteria	o__Enterobacterales	f__Enterobacteriaceae	g__Pectobacterium	Pectobacterium_brasiliense	potato	X							X	PMID: 26251497, PMID: 14962133
WP_039286847.1	sCache_2,HAMP_N3,MCPsignal	p__Pseudomonadota	c__Gammaproteobacteria	o__Enterobacterales	f__Enterobacteriaceae	g__Pectobacterium	Pectobacterium_brasiliense	potato	X							X	PMID: 26251497, PMID: 14962133
WP_039527630.1	sCache_2,HAMP_N3,MCPsignal	p__Pseudomonadota	c__Gammaproteobacteria	o__Enterobacterales	f__Enterobacteriaceae	g__Pectobacterium	Pectobacterium_brasiliense	potato	X							X	PMID: 26251497, PMID: 14962133
WP_010276989.1	sCache_2,HAMP_N3,MCPsignal	p__Pseudomonadota	c__Gammaproteobacteria	o__Enterobacterales	f__Enterobacteriaceae	g__Pectobacterium	Pectobacterium_brasiliense	potato	X							X	PMID: 26251497, PMID: 14962133
WP_225582814.1	sCache_2,HAMP_N3,MCPsignal	p__Pseudomonadota	c__Gammaproteobacteria	o__Enterobacterales	f__Enterobacteriaceae	g__Pectobacterium	Pectobacterium_brasiliense	potato	X							X	PMID: 26251497, PMID: 14962133
WP_104210128.1	sCache_2,HAMP_N3,MCPsignal	p__Pseudomonadota	c__Gammaproteobacteria	o__Enterobacterales	f__Enterobacteriaceae	g__Pectobacterium	Pectobacterium_brasiliense	potato	X							X	PMID: 26251497, PMID: 14962133
WP_240354973.1	sCache_2,HAMP_N3,MCPsignal	p__Pseudomonadota	c__Gammaproteobacteria	o__Enterobacterales	f__Enterobacteriaceae	g__Pectobacterium	Pectobacterium_brasiliense	potato	X							X	PMID: 26251497, PMID: 14962133
WP_219610757.1	sCache_2,HAMP_N3,MCPsignal	p__Pseudomonadota	c__Gammaproteobacteria	o__Enterobacterales	f__Enterobacteriaceae	g__Pectobacterium	Pectobacterium_brasiliense	potato	X							X	PMID: 26251497, PMID: 14962133
WP_240461452.1	sCache_2,HAMP_N3,MCPsignal	p__Pseudomonadota	c__Gammaproteobacteria	o__Enterobacterales	f__Enterobacteriaceae	g__Pectobacterium	Pectobacterium_brasiliense	potato	X							X	PMID: 26251497, PMID: 14962133
WP_240350244.1	sCache_2,HAMP_N3,MCPsignal	p__Pseudomonadota	c__Gammaproteobacteria	o__Enterobacterales	f__Enterobacteriaceae	g__Pectobacterium	Pectobacterium_brasiliense	potato	X							X	PMID: 26251497, PMID: 14962133
WP_264084800.1	sCache_2,HAMP_N3,MCPsignal	p__Pseudomonadota	c__Gammaproteobacteria	o__Enterobacterales	f__Enterobacteriaceae	g__Pectobacterium	Pectobacterium_brasiliense	potato	X							X	PMID: 26251497, PMID: 14962133
WP_240350713.1	sCache_2,HAMP_N3,MCPsignal	p__Pseudomonadota	c__Gammaproteobacteria	o__Enterobacterales	f__Enterobacteriaceae	g__Pectobacterium	Pectobacterium_brasiliense	potato	X							X	PMID: 26251497, PMID: 14962133
WP_219609008.1	sCache_2,HAMP_N3,MCPsignal	p__Pseudomonadota	c__Gammaproteobacteria	o__Enterobacterales	f__Enterobacteriaceae	g__Pectobacterium	Pectobacterium_brasiliense	potato	X							X	PMID: 26251497, PMID: 14962133
WP_240354886.1	sCache_2,HAMP_N3,MCPsignal	p__Pseudomonadota	c__Gammaproteobacteria	o__Enterobacterales	f__Enterobacteriaceae	g__Pectobacterium	Pectobacterium_brasiliense	potato	X							X	PMID: 26251497, PMID: 14962133
WP_219606062.1	sCache_2,HAMP_N3,MCPsignal	p__Pseudomonadota	c__Gammaproteobacteria	o__Enterobacterales	f__Enterobacteriaceae	g__Pectobacterium	Pectobacterium_brasiliense	potato	X							X	PMID: 26251497, PMID: 14962133
WP_240346347.1	sCache_2,HAMP_N3,MCPsignal	p__Pseudomonadota	c__Gammaproteobacteria	o__Enterobacterales	f__Enterobacteriaceae	g__Pectobacterium	Pectobacterium_brasiliense	potato	X							X	PMID: 26251497, PMID: 14962133
WP_240342149.1	sCache_2,HAMP_N3,MCPsignal	p__Pseudomonadota	c__Gammaproteobacteria	o__Enterobacterales	f__Enterobacteriaceae	g__Pectobacterium	Pectobacterium_brasiliense	potato	X							X	PMID: 26251497, PMID: 14962133
WP_240343339.1	sCache_2,HAMP_N3,MCPsignal	p__Pseudomonadota	c__Gammaproteobacteria	o__Enterobacterales	f__Enterobacteriaceae	g__Pectobacterium	Pectobacterium_brasiliense	potato	X							X	PMID: 26251497, PMID: 14962133
WP_240350146.1	sCache_2,HAMP_N3,MCPsignal	p__Pseudomonadota	c__Gammaproteobacteria	o__Enterobacterales	f__Enterobacteriaceae	g__Pectobacterium	Pectobacterium_brasiliense	potato	X							X	PMID: 26251497, PMID: 14962133
WP_263866367.1	sCache_2,HAMP_N3,MCPsignal	p__Pseudomonadota	c__Gammaproteobacteria	o__Enterobacterales	f__Enterobacteriaceae	g__Pectobacterium	Pectobacterium_brasiliense	potato	X							X	PMID: 26251497, PMID: 14962133
WP_240350797.1	sCache_2,HAMP_N3,MCPsignal	p__Pseudomonadota	c__Gammaproteobacteria	o__Enterobacterales	f__Enterobacteriaceae	g__Pectobacterium	Pectobacterium_brasiliense	potato	X							X	PMID: 26251497, PMID: 14962133
WP_240346701.1	sCache_2,HAMP_N3,MCPsignal	p__Pseudomonadota	c__Gammaproteobacteria	o__Enterobacterales	f__Enterobacteriaceae	g__Pectobacterium	Pectobacterium_brasiliense	potato	X							X	PMID: 26251497, PMID: 14962133
WP_240348533.1	sCache_2,HAMP_N3,MCPsignal	p__Pseudomonadota	c__Gammaproteobacteria	o__Enterobacterales	f__Enterobacteriaceae	g__Pectobacterium	Pectobacterium_brasiliense	potato	X							X	PMID: 26251497, PMID: 14962133
WP_240354162.1	sCache_2,HAMP_N3,MCPsignal	p__Pseudomonadota	c__Gammaproteobacteria	o__Enterobacterales	f__Enterobacteriaceae	g__Pectobacterium	Pectobacterium_brasiliense	potato	X							X	PMID: 26251497, PMID: 14962133
WP_219606234.1	sCache_2,HAMP_N3,MCPsignal	p__Pseudomonadota	c__Gammaproteobacteria	o__Enterobacterales	f__Enterobacteriaceae	g__Pectobacterium	Pectobacterium_brasiliense	potato	X							X	PMID: 26251497, PMID: 14962133
WP_241262386.1	sCache_2,HAMP_N3,MCPsignal	p__Pseudomonadota	c__Gammaproteobacteria	o__Enterobacterales	f__Enterobacteriaceae	g__Pectobacterium	Pectobacterium_brasiliense	potato	X							X	PMID: 26251497, PMID: 14962133
WP_285666271.1	sCache_2,HAMP_N3,MCPsignal	p__Pseudomonadota	c__Gammaproteobacteria	o__Enterobacterales	f__Enterobacteriaceae	g__Pectobacterium	Pectobacterium_carotovorum	potato	X							X	https://www.ncbi.nlm.nih.gov/biosample?term=txid1267545[orgn]%20AND%20%22nat-host%20potato%22[All%20Fields]
WP_015840044.1	sCache_2,MCPsignal	p__Pseudomonadota	c__Gammaproteobacteria	o__Enterobacterales	f__Enterobacteriaceae	g__Pectobacterium	Pectobacterium_carotovorum	potato	X							X	https://www.ncbi.nlm.nih.gov/biosample?term=txid1267545[orgn]%20AND%20%22nat-host%20potato%22[All%20Fields]
WP_261847636.1	sCache_2,HAMP_N3,MCPsignal	p__Pseudomonadota	c__Gammaproteobacteria	o__Enterobacterales	f__Enterobacteriaceae	g__Pectobacterium	Pectobacterium_carotovorum	potato	X							X	https://www.ncbi.nlm.nih.gov/biosample?term=txid1267545[orgn]%20AND%20%22nat-host%20potato%22[All%20Fields]
WP_161509384.1	sCache_2,HAMP_N3,MCPsignal	p__Pseudomonadota	c__Gammaproteobacteria	o__Enterobacterales	f__Enterobacteriaceae	g__Pectobacterium	Pectobacterium_carotovorum	potato	X							X	https://www.ncbi.nlm.nih.gov/biosample?term=txid1267545[orgn]%20AND%20%22nat-host%20potato%22[All%20Fields]
WP_261865620.1	sCache_2,HAMP_N3,MCPsignal	p__Pseudomonadota	c__Gammaproteobacteria	o__Enterobacterales	f__Enterobacteriaceae	g__Pectobacterium	Pectobacterium_carotovorum	potato	X							X	https://www.ncbi.nlm.nih.gov/biosample?term=txid1267545[orgn]%20AND%20%22nat-host%20potato%22[All%20Fields]
WP_180781655.1	sCache_2,HAMP_N3,MCPsignal	p__Pseudomonadota	c__Gammaproteobacteria	o__Enterobacterales	f__Enterobacteriaceae	g__Pectobacterium	Pectobacterium_carotovorum	potato	X							X	https://www.ncbi.nlm.nih.gov/biosample?term=txid1267545[orgn]%20AND%20%22nat-host%20potato%22[All%20Fields]
WP_214649336.1	sCache_2,HAMP_N3,MCPsignal	p__Pseudomonadota	c__Gammaproteobacteria	o__Enterobacterales	f__Enterobacteriaceae	g__Pectobacterium	Pectobacterium_carotovorum	potato	X							X	https://www.ncbi.nlm.nih.gov/biosample?term=txid1267545[orgn]%20AND%20%22nat-host%20potato%22[All%20Fields]
WP_207189387.1	sCache_2,HAMP_N3,MCPsignal	p__Pseudomonadota	c__Gammaproteobacteria	o__Enterobacterales	f__Enterobacteriaceae	g__Pectobacterium	Pectobacterium_carotovorum	potato	X							X	https://www.ncbi.nlm.nih.gov/biosample?term=txid1267545[orgn]%20AND%20%22nat-host%20potato%22[All%20Fields]
WP_138255254.1	sCache_2,HAMP_N3,MCPsignal	p__Pseudomonadota	c__Gammaproteobacteria	o__Enterobacterales	f__Enterobacteriaceae	g__Pectobacterium	Pectobacterium_carotovorum	potato	X							X	https://www.ncbi.nlm.nih.gov/biosample?term=txid1267545[orgn]%20AND%20%22nat-host%20potato%22[All%20Fields]
WP_039505336.1	sCache_2,HAMP_N3,MCPsignal	p__Pseudomonadota	c__Gammaproteobacteria	o__Enterobacterales	f__Enterobacteriaceae	g__Pectobacterium	Pectobacterium_carotovorum	potato	X							X	https://www.ncbi.nlm.nih.gov/biosample?term=txid1267545[orgn]%20AND%20%22nat-host%20potato%22[All%20Fields]
WP_010309198.1	sCache_2,HAMP_N3,MCPsignal	p__Pseudomonadota	c__Gammaproteobacteria	o__Enterobacterales	f__Enterobacteriaceae	g__Pectobacterium	Pectobacterium_carotovorum	potato	X							X	https://www.ncbi.nlm.nih.gov/biosample?term=txid1267545[orgn]%20AND%20%22nat-host%20potato%22[All%20Fields]
WP_274215275.1	sCache_2,HAMP_N3,MCPsignal	p__Pseudomonadota	c__Gammaproteobacteria	o__Enterobacterales	f__Enterobacteriaceae	g__Pectobacterium	Pectobacterium_carotovorum	potato	X							X	https://www.ncbi.nlm.nih.gov/biosample?term=txid1267545[orgn]%20AND%20%22nat-host%20potato%22[All%20Fields]
WP_039537176.1	sCache_2,HAMP_N3,MCPsignal	p__Pseudomonadota	c__Gammaproteobacteria	o__Enterobacterales	f__Enterobacteriaceae	g__Pectobacterium	Pectobacterium_carotovorum	potato	X							X	https://www.ncbi.nlm.nih.gov/biosample?term=txid1267545[orgn]%20AND%20%22nat-host%20potato%22[All%20Fields]
WP_040032383.1	sCache_2,HAMP_N3,MCPsignal	p__Pseudomonadota	c__Gammaproteobacteria	o__Enterobacterales	f__Enterobacteriaceae	g__Pectobacterium	Pectobacterium_carotovorum	potato	X							X	https://www.ncbi.nlm.nih.gov/biosample?term=txid1267545[orgn]%20AND%20%22nat-host%20potato%22[All%20Fields]
WP_039472781.1	sCache_2,HAMP_N3,MCPsignal	p__Pseudomonadota	c__Gammaproteobacteria	o__Enterobacterales	f__Enterobacteriaceae	g__Pectobacterium	Pectobacterium_carotovorum	potato	X							X	https://www.ncbi.nlm.nih.gov/biosample?term=txid1267545[orgn]%20AND%20%22nat-host%20potato%22[All%20Fields]
WP_014915132.1	sCache_2,HAMP_N3,MCPsignal	p__Pseudomonadota	c__Gammaproteobacteria	o__Enterobacterales	f__Enterobacteriaceae	g__Pectobacterium	Pectobacterium_carotovorum	potato	X							X	https://www.ncbi.nlm.nih.gov/biosample?term=txid1267545[orgn]%20AND%20%22nat-host%20potato%22[All%20Fields]
WP_039544564.1	sCache_2,HAMP_N3,MCPsignal	p__Pseudomonadota	c__Gammaproteobacteria	o__Enterobacterales	f__Enterobacteriaceae	g__Pectobacterium	Pectobacterium_carotovorum	potato	X							X	https://www.ncbi.nlm.nih.gov/biosample?term=txid1267545[orgn]%20AND%20%22nat-host%20potato%22[All%20Fields]
WP_261845607.1	sCache_2,HAMP_N3,MCPsignal	p__Pseudomonadota	c__Gammaproteobacteria	o__Enterobacterales	f__Enterobacteriaceae	g__Pectobacterium	Pectobacterium_carotovorum	potato	X							X	https://www.ncbi.nlm.nih.gov/biosample?term=txid1267545[orgn]%20AND%20%22nat-host%20potato%22[All%20Fields]
WP_235776520.1	sCache_2,HAMP_N3,MCPsignal	p__Pseudomonadota	c__Gammaproteobacteria	o__Enterobacterales	f__Enterobacteriaceae	g__Pectobacterium	Pectobacterium_carotovorum	potato	X							X	https://www.ncbi.nlm.nih.gov/biosample?term=txid1267545[orgn]%20AND%20%22nat-host%20potato%22[All%20Fields]
WP_214649050.1	sCache_2,HAMP_N3,MCPsignal	p__Pseudomonadota	c__Gammaproteobacteria	o__Enterobacterales	f__Enterobacteriaceae	g__Pectobacterium	Pectobacterium_carotovorum	potato	X							X	https://www.ncbi.nlm.nih.gov/biosample?term=txid1267545[orgn]%20AND%20%22nat-host%20potato%22[All%20Fields]
WP_207192822.1	sCache_2,HAMP_N3,MCPsignal	p__Pseudomonadota	c__Gammaproteobacteria	o__Enterobacterales	f__Enterobacteriaceae	g__Pectobacterium	Pectobacterium_carotovorum	potato	X							X	https://www.ncbi.nlm.nih.gov/biosample?term=txid1267545[orgn]%20AND%20%22nat-host%20potato%22[All%20Fields]
WP_220496244.1	sCache_2,HAMP_N3,MCPsignal	p__Pseudomonadota	c__Gammaproteobacteria	o__Enterobacterales	f__Enterobacteriaceae	g__Pectobacterium	Pectobacterium_carotovorum	potato	X							X	https://www.ncbi.nlm.nih.gov/biosample?term=txid1267545[orgn]%20AND%20%22nat-host%20potato%22[All%20Fields]
WP_214648883.1	sCache_2,HAMP_N3,MCPsignal	p__Pseudomonadota	c__Gammaproteobacteria	o__Enterobacterales	f__Enterobacteriaceae	g__Pectobacterium	Pectobacterium_carotovorum	potato	X							X	https://www.ncbi.nlm.nih.gov/biosample?term=txid1267545[orgn]%20AND%20%22nat-host%20potato%22[All%20Fields]
WP_151242362.1	sCache_2,HAMP_N3,MCPsignal	p__Pseudomonadota	c__Gammaproteobacteria	o__Enterobacterales	f__Enterobacteriaceae	g__Pectobacterium	Pectobacterium_carotovorum	potato	X							X	https://www.ncbi.nlm.nih.gov/biosample?term=txid1267545[orgn]%20AND%20%22nat-host%20potato%22[All%20Fields]
WP_198998866.1	sCache_2,HAMP_N3,MCPsignal	p__Pseudomonadota	c__Gammaproteobacteria	o__Enterobacterales	f__Enterobacteriaceae	g__Pectobacterium	Pectobacterium_carotovorum	potato	X							X	https://www.ncbi.nlm.nih.gov/biosample?term=txid1267545[orgn]%20AND%20%22nat-host%20potato%22[All%20Fields]
WP_039344458.1	sCache_2,MCPsignal	p__Pseudomonadota	c__Gammaproteobacteria	o__Enterobacterales	f__Enterobacteriaceae	g__Pectobacterium	Pectobacterium_fontis	waterfall source				X					PMID: 30601112
WP_103164450.1	sCache_2,MCPsignal	p__Pseudomonadota	c__Gammaproteobacteria	o__Enterobacterales	f__Enterobacteriaceae	g__Pectobacterium	Pectobacterium_odoriferum	Cichorium intybus L. (chickory)	X							X	https://www.microbiologyresearch.org/content/journal/ijsem/10.1099/00207713-42-4-582
WP_103162058.1	sCache_2,HAMP_N3,MCPsignal	p__Pseudomonadota	c__Gammaproteobacteria	o__Enterobacterales	f__Enterobacteriaceae	g__Pectobacterium	Pectobacterium_odoriferum	Cichorium intybus L. (chickory)	X							X	https://www.microbiologyresearch.org/content/journal/ijsem/10.1099/00207713-42-4-582
WP_039489781.1	sCache_2,HAMP_N3,MCPsignal	p__Pseudomonadota	c__Gammaproteobacteria	o__Enterobacterales	f__Enterobacteriaceae	g__Pectobacterium	Pectobacterium_odoriferum	Cichorium intybus L. (chickory)	X							X	https://www.microbiologyresearch.org/content/journal/ijsem/10.1099/00207713-42-4-582
WP_161529141.1	sCache_2,HAMP_N3,MCPsignal	p__Pseudomonadota	c__Gammaproteobacteria	o__Enterobacterales	f__Enterobacteriaceae	g__Pectobacterium	Pectobacterium_odoriferum	Cichorium intybus L. (chickory)	X							X	https://www.microbiologyresearch.org/content/journal/ijsem/10.1099/00207713-42-4-582
WP_103160356.1	sCache_2,HAMP_N3,MCPsignal	p__Pseudomonadota	c__Gammaproteobacteria	o__Enterobacterales	f__Enterobacteriaceae	g__Pectobacterium	Pectobacterium_odoriferum	Cichorium intybus L. (chickory)	X							X	https://www.microbiologyresearch.org/content/journal/ijsem/10.1099/00207713-42-4-582
WP_103182957.1	sCache_2,HAMP_N3,MCPsignal	p__Pseudomonadota	c__Gammaproteobacteria	o__Enterobacterales	f__Enterobacteriaceae	g__Pectobacterium	Pectobacterium_odoriferum	Cichorium intybus L. (chickory)	X							X	https://www.microbiologyresearch.org/content/journal/ijsem/10.1099/00207713-42-4-582
WP_264084885.1	sCache_2,HAMP_N3,MCPsignal	p__Pseudomonadota	c__Gammaproteobacteria	o__Enterobacterales	f__Enterobacteriaceae	g__Pectobacterium	Pectobacterium_odoriferum	Cichorium intybus L. (chickory)	X							X	https://www.microbiologyresearch.org/content/journal/ijsem/10.1099/00207713-42-4-582
WP_219634703.1	sCache_2,HAMP_N3,MCPsignal	p__Pseudomonadota	c__Gammaproteobacteria	o__Enterobacterales	f__Enterobacteriaceae	g__Pectobacterium	Pectobacterium_odoriferum	Cichorium intybus L. (chickory)	X							X	https://www.microbiologyresearch.org/content/journal/ijsem/10.1099/00207713-42-4-582
WP_025918999.1	sCache_2,MCPsignal	p__Pseudomonadota	c__Gammaproteobacteria	o__Enterobacterales	f__Enterobacteriaceae	g__Pectobacterium	Pectobacterium_parmentieri	Solanum tuberosum (potato)	X							X	https://img.jgi.doe.gov/cgi-bin/m/main.cgi?section=TaxonDetail&page=taxonDetail&taxon_oid=2579778608
WP_014699722.1	sCache_2,MCPsignal	p__Pseudomonadota	c__Gammaproteobacteria	o__Enterobacterales	f__Enterobacteriaceae	g__Pectobacterium	Pectobacterium_parmentieri	Solanum tuberosum (potato)	X							X	https://img.jgi.doe.gov/cgi-bin/m/main.cgi?section=TaxonDetail&page=taxonDetail&taxon_oid=2579778608
WP_015730366.1	sCache_2,HAMP_N3,MCPsignal	p__Pseudomonadota	c__Gammaproteobacteria	o__Enterobacterales	f__Enterobacteriaceae	g__Pectobacterium	Pectobacterium_parmentieri	Solanum tuberosum (potato)	X							X	https://img.jgi.doe.gov/cgi-bin/m/main.cgi?section=TaxonDetail&page=taxonDetail&taxon_oid=2579778608
WP_232486980.1	sCache_2,MCPsignal	p__Pseudomonadota	c__Gammaproteobacteria	o__Enterobacterales	f__Enterobacteriaceae	g__Pectobacterium	Pectobacterium_parmentieri	Solanum tuberosum (potato)	X							X	https://img.jgi.doe.gov/cgi-bin/m/main.cgi?section=TaxonDetail&page=taxonDetail&taxon_oid=2579778608
WP_232486729.1	sCache_2,HAMP_N3,MCPsignal	p__Pseudomonadota	c__Gammaproteobacteria	o__Enterobacterales	f__Enterobacteriaceae	g__Pectobacterium	Pectobacterium_parmentieri	Solanum tuberosum (potato)	X							X	https://img.jgi.doe.gov/cgi-bin/m/main.cgi?section=TaxonDetail&page=taxonDetail&taxon_oid=2579778608
WP_111778496.1	sCache_2,MCPsignal	p__Pseudomonadota	c__Gammaproteobacteria	o__Enterobacterales	f__Enterobacteriaceae	g__Pectobacterium	Pectobacterium_parvum	potato	X							X	PMID: 32100697
WP_039481236.1	sCache_2,MCPsignal	p__Pseudomonadota	c__Gammaproteobacteria	o__Enterobacterales	f__Enterobacteriaceae	g__Pectobacterium	Pectobacterium_parvum	potato	X							X	PMID: 32100697
WP_113625834.1	sCache_2,HAMP_N3,MCPsignal	p__Pseudomonadota	c__Gammaproteobacteria	o__Enterobacterales	f__Enterobacteriaceae	g__Pectobacterium	Pectobacterium_peruviense	potato	X							X	PMID: 29325987
WP_048260490.1	sCache_2,HAMP_N3,MCPsignal	p__Pseudomonadota	c__Gammaproteobacteria	o__Enterobacterales	f__Enterobacteriaceae	g__Pectobacterium	Pectobacterium_peruviense	potato	X							X	PMID: 29325987
WP_113631912.1	sCache_2,HAMP_N3,MCPsignal	p__Pseudomonadota	c__Gammaproteobacteria	o__Enterobacterales	f__Enterobacteriaceae	g__Pectobacterium	Pectobacterium_peruviense	potato	X							X	PMID: 29325987
WP_233967489.1	sCache_2,HAMP_N3,MCPsignal	p__Pseudomonadota	c__Gammaproteobacteria	o__Enterobacterales	f__Enterobacteriaceae	g__Pectobacterium	Pectobacterium_polaris	potato	X							X	PMID: 29068285
WP_275209113.1	sCache_2,HAMP_N3,MCPsignal	p__Pseudomonadota	c__Gammaproteobacteria	o__Enterobacterales	f__Enterobacteriaceae	g__Pectobacterium	Pectobacterium_polaris	potato	X							X	PMID: 29068285
WP_095699281.1	sCache_2,HAMP_N3,MCPsignal	p__Pseudomonadota	c__Gammaproteobacteria	o__Enterobacterales	f__Enterobacteriaceae	g__Pectobacterium	Pectobacterium_polaris	potato	X							X	PMID: 29068285
WP_277516010.1	sCache_2,HAMP_N3,MCPsignal	p__Pseudomonadota	c__Gammaproteobacteria	o__Enterobacterales	f__Enterobacteriaceae	g__Pectobacterium	Pectobacterium_polaris	potato	X							X	PMID: 29068285
WP_119888931.1	sCache_2,HAMP_N3,MCPsignal	p__Pseudomonadota	c__Gammaproteobacteria	o__Enterobacterales	f__Enterobacteriaceae	g__Pectobacterium	Pectobacterium_polaris	potato	X							X	PMID: 29068285
WP_219680852.1	sCache_2,HAMP_N3,MCPsignal	p__Pseudomonadota	c__Gammaproteobacteria	o__Enterobacterales	f__Enterobacteriaceae	g__Pectobacterium	Pectobacterium_polaris	potato	X							X	PMID: 29068285
WP_174876749.1	sCache_2,HAMP_N3,MCPsignal	p__Pseudomonadota	c__Gammaproteobacteria	o__Enterobacterales	f__Enterobacteriaceae	g__Pectobacterium	Pectobacterium_polaris	potato	X							X	PMID: 29068285
WP_109412823.1	sCache_2,HAMP_N3,MCPsignal	p__Pseudomonadota	c__Gammaproteobacteria	o__Enterobacterales	f__Enterobacteriaceae	g__Pectobacterium	Pectobacterium_polaris	potato	X							X	PMID: 29068285
WP_207783134.1	sCache_2,MCPsignal	p__Pseudomonadota	c__Gammaproteobacteria	o__Enterobacterales	f__Enterobacteriaceae	g__Pectobacterium	Pectobacterium_polaris	potato	X							X	PMID: 29068285
WP_240355954.1	sCache_2,HAMP_N3,MCPsignal	p__Pseudomonadota	c__Gammaproteobacteria	o__Enterobacterales	f__Enterobacteriaceae	g__Pectobacterium	Pectobacterium_polaris	potato	X							X	PMID: 29068285
WP_264084396.1	sCache_2,HAMP_N3,MCPsignal	p__Pseudomonadota	c__Gammaproteobacteria	o__Enterobacterales	f__Enterobacteriaceae	g__Pectobacterium	Pectobacterium_polaris	potato	X							X	PMID: 29068285
WP_237027902.1	sCache_2,HAMP_N3,MCPsignal	p__Pseudomonadota	c__Gammaproteobacteria	o__Enterobacterales	f__Enterobacteriaceae	g__Pectobacterium	Pectobacterium_polaris	potato	X							X	PMID: 29068285
WP_240346435.1	sCache_2,HAMP_N3,MCPsignal	p__Pseudomonadota	c__Gammaproteobacteria	o__Enterobacterales	f__Enterobacteriaceae	g__Pectobacterium	Pectobacterium_polaris	potato	X							X	PMID: 29068285
WP_137742101.1	sCache_2,HAMP_N3,MCPsignal	p__Pseudomonadota	c__Gammaproteobacteria	o__Enterobacterales	f__Enterobacteriaceae	g__Pectobacterium	Pectobacterium_polonicum	groundwater from vegetable fields				X					PMID: 30973319
WP_107168232.1	sCache_2,HAMP_N3,MCPsignal	p__Pseudomonadota	c__Gammaproteobacteria	o__Enterobacterales	f__Enterobacteriaceae	g__Pectobacterium	Pectobacterium_punjabense	potato	X							X	PMID: 30239330
WP_277453268.1	sCache_2,HAMP_N3,MCPsignal	p__Pseudomonadota	c__Gammaproteobacteria	o__Enterobacterales	f__Enterobacteriaceae	g__Pectobacterium	Pectobacterium_punjabense	potato	X							X	PMID: 30239330
WP_240353022.1	sCache_2,MCPsignal	p__Pseudomonadota	c__Gammaproteobacteria	o__Enterobacterales	f__Enterobacteriaceae	g__Pectobacterium	Pectobacterium_punjabense	potato	X							X	PMID: 30239330
WP_244861205.1	sCache_2,HAMP_N3,MCPsignal	p__Pseudomonadota	c__Gammaproteobacteria	o__Enterobacterales	f__Enterobacteriaceae	g__Pectobacterium	Pectobacterium_punjabense	potato	X							X	PMID: 30239330
WP_193398148.1	sCache_2,HAMP_N3,MCPsignal	p__Pseudomonadota	c__Gammaproteobacteria	o__Enterobacterales	f__Enterobacteriaceae	g__Pectobacterium	Pectobacterium_quasiaquaticum	waterways				X					PMID: 34633924
WP_268578674.1	sCache_2,HAMP_N3,MCPsignal	p__Pseudomonadota	c__Gammaproteobacteria	o__Enterobacterales	f__Enterobacteriaceae	g__Pectobacterium	Pectobacterium_sp._13-115	cucumber	X							X	PMID: 37528256
WP_248720830.1	sCache_2,HAMP_N3,MCPsignal	p__Pseudomonadota	c__Gammaproteobacteria	o__Enterobacterales	f__Enterobacteriaceae	g__Pectobacterium	Pectobacterium_sp._21LCBS03	diseased stem of tobacco	X							X	https://www.ncbi.nlm.nih.gov/biosample?term=txid2935858[orgn]%20AND%20%22nat-host%20Nicotiana+tabacum%22[All%20Fields]
WP_271873123.1	sCache_2,MCPsignal	p__Pseudomonadota	c__Gammaproteobacteria	o__Enterobacterales	f__Enterobacteriaceae	g__Pectobacterium	Pectobacterium_sp._A5351	Aglaonema	X								https://www.ncbi.nlm.nih.gov/biosample?term=txid2914983[orgn]%20AND%20%22strain%20A5351%22[All%20Fields]
WP_219606614.1	sCache_2,MCPsignal	p__Pseudomonadota	c__Gammaproteobacteria	o__Enterobacterales	f__Enterobacteriaceae	g__Pectobacterium	Pectobacterium_sp._CFBP8739	irrigation channel				X					https://img.jgi.doe.gov/cgi-bin/m/main.cgi?section=TaxonDetail&page=taxonDetail&taxon_oid=2921228549
WP_255764708.1	sCache_2,HAMP_N3,MCPsignal	p__Pseudomonadota	c__Gammaproteobacteria	o__Enterobacterales	f__Enterobacteriaceae	g__Pectobacterium	Pectobacterium_sp._IFB5596	potato	X							X	https://www.ncbi.nlm.nih.gov/biosample?term=txid1839803[orgn]%20AND%20%22strain%20IFB5596%22[All%20Fields]
WP_240585170.1	sCache_2,MCPsignal	p__Pseudomonadota	c__Gammaproteobacteria	o__Enterobacterales	f__Enterobacteriaceae	g__Pectobacterium	Pectobacterium_sp._PL64	kale	X							X	https://www.ncbi.nlm.nih.gov/biosample?term=txid2738983[orgn]%20AND%20%22nat-host%20Kale%22[All%20Fields]
WP_263499226.1	sCache_2,MCPsignal	p__Pseudomonadota	c__Gammaproteobacteria	o__Enterobacterales	f__Enterobacteriaceae	g__Pectobacterium	Pectobacterium_versatile	various plants and waterways	X							X	PMID: 31343401
WP_233947805.1	sCache_2,HAMP_N3,MCPsignal	p__Pseudomonadota	c__Gammaproteobacteria	o__Enterobacterales	f__Enterobacteriaceae	g__Pectobacterium	Pectobacterium_versatile	various plants and waterways	X							X	PMID: 31343401
WP_130638907.1	sCache_2,HAMP_N3,MCPsignal	p__Pseudomonadota	c__Gammaproteobacteria	o__Enterobacterales	f__Enterobacteriaceae	g__Pectobacterium	Pectobacterium_versatile	various plants and waterways	X							X	PMID: 31343401
WP_240349847.1	sCache_2,HAMP_N3,MCPsignal	p__Pseudomonadota	c__Gammaproteobacteria	o__Enterobacterales	f__Enterobacteriaceae	g__Pectobacterium	Pectobacterium_versatile	various plants and waterways	X							X	PMID: 31343401
WP_225586191.1	sCache_2,HAMP_N3,MCPsignal	p__Pseudomonadota	c__Gammaproteobacteria	o__Enterobacterales	f__Enterobacteriaceae	g__Pectobacterium	Pectobacterium_versatile	various plants and waterways	X							X	PMID: 31343401
WP_233970098.1	sCache_2,HAMP_N3,MCPsignal	p__Pseudomonadota	c__Gammaproteobacteria	o__Enterobacterales	f__Enterobacteriaceae	g__Pectobacterium	Pectobacterium_versatile	various plants and waterways	X							X	PMID: 31343401
WP_180783983.1	sCache_2,HAMP_N3,MCPsignal	p__Pseudomonadota	c__Gammaproteobacteria	o__Enterobacterales	f__Enterobacteriaceae	g__Pectobacterium	Pectobacterium_versatile	various plants and waterways	X							X	PMID: 31343401
WP_233986763.1	sCache_2,HAMP_N3,MCPsignal	p__Pseudomonadota	c__Gammaproteobacteria	o__Enterobacterales	f__Enterobacteriaceae	g__Pectobacterium	Pectobacterium_versatile	various plants and waterways	X							X	PMID: 31343401
WP_205539106.1	sCache_2,HAMP_N3,MCPsignal	p__Pseudomonadota	c__Gammaproteobacteria	o__Enterobacterales	f__Enterobacteriaceae	g__Pectobacterium	Pectobacterium_versatile	various plants and waterways	X							X	PMID: 31343401
WP_127031051.1	sCache_2,HAMP_N3,MCPsignal	p__Pseudomonadota	c__Gammaproteobacteria	o__Enterobacterales	f__Enterobacteriaceae	g__Pectobacterium	Pectobacterium_versatile	various plants and waterways	X							X	PMID: 31343401
WP_103860849.1	sCache_2,HAMP_N3,MCPsignal	p__Pseudomonadota	c__Gammaproteobacteria	o__Enterobacterales	f__Enterobacteriaceae	g__Pectobacterium	Pectobacterium_versatile	various plants and waterways	X							X	PMID: 31343401
WP_212768504.1	sCache_2,HAMP_N3,MCPsignal	p__Pseudomonadota	c__Gammaproteobacteria	o__Enterobacterales	f__Enterobacteriaceae	g__Pectobacterium	Pectobacterium_versatile	various plants and waterways	X							X	PMID: 31343401
WP_180744579.1	sCache_2,HAMP_N3,MCPsignal	p__Pseudomonadota	c__Gammaproteobacteria	o__Enterobacterales	f__Enterobacteriaceae	g__Pectobacterium	Pectobacterium_versatile	various plants and waterways	X							X	PMID: 31343401
WP_248464041.1	sCache_2,HAMP_N3,MCPsignal	p__Pseudomonadota	c__Gammaproteobacteria	o__Enterobacterales	f__Enterobacteriaceae	g__Pectobacterium	Pectobacterium_versatile	various plants and waterways	X							X	PMID: 31343401
WP_119158622.1	sCache_2,HAMP_N3,MCPsignal	p__Pseudomonadota	c__Gammaproteobacteria	o__Enterobacterales	f__Enterobacteriaceae	g__Pectobacterium	Pectobacterium_versatile	various plants and waterways	X							X	PMID: 31343401
WP_109224762.1	sCache_2,HAMP_N3,MCPsignal	p__Pseudomonadota	c__Gammaproteobacteria	o__Enterobacterales	f__Enterobacteriaceae	g__Pectobacterium	Pectobacterium_versatile	various plants and waterways	X							X	PMID: 31343401
WP_105879562.1	sCache_2,HAMP_N3,MCPsignal	p__Pseudomonadota	c__Gammaproteobacteria	o__Enterobacterales	f__Enterobacteriaceae	g__Pectobacterium	Pectobacterium_versatile	various plants and waterways	X							X	PMID: 31343401
WP_130639992.1	sCache_2,HAMP_N3,MCPsignal	p__Pseudomonadota	c__Gammaproteobacteria	o__Enterobacterales	f__Enterobacteriaceae	g__Pectobacterium	Pectobacterium_versatile	various plants and waterways	X							X	PMID: 31343401
WP_233961823.1	sCache_2,HAMP_N3,MCPsignal	p__Pseudomonadota	c__Gammaproteobacteria	o__Enterobacterales	f__Enterobacteriaceae	g__Pectobacterium	Pectobacterium_versatile	various plants and waterways	X							X	PMID: 31343401
WP_226310167.1	sCache_2,HAMP_N3,MCPsignal	p__Pseudomonadota	c__Gammaproteobacteria	o__Enterobacterales	f__Enterobacteriaceae	g__Pectobacterium	Pectobacterium_versatile	various plants and waterways	X							X	PMID: 31343401
WP_211007539.1	sCache_2,HAMP_N3,MCPsignal	p__Pseudomonadota	c__Gammaproteobacteria	o__Enterobacterales	f__Enterobacteriaceae	g__Pectobacterium	Pectobacterium_versatile	various plants and waterways	X							X	PMID: 31343401
WP_233978226.1	sCache_2,HAMP_N3,MCPsignal	p__Pseudomonadota	c__Gammaproteobacteria	o__Enterobacterales	f__Enterobacteriaceae	g__Pectobacterium	Pectobacterium_versatile	various plants and waterways	X							X	PMID: 31343401
WP_233980726.1	sCache_2,HAMP_N3,MCPsignal	p__Pseudomonadota	c__Gammaproteobacteria	o__Enterobacterales	f__Enterobacteriaceae	g__Pectobacterium	Pectobacterium_versatile	various plants and waterways	X							X	PMID: 31343401
WP_233964547.1	sCache_2,HAMP_N3,MCPsignal	p__Pseudomonadota	c__Gammaproteobacteria	o__Enterobacterales	f__Enterobacteriaceae	g__Pectobacterium	Pectobacterium_versatile	various plants and waterways	X							X	PMID: 31343401
WP_103970945.1	sCache_2,HAMP_N3,MCPsignal	p__Pseudomonadota	c__Gammaproteobacteria	o__Enterobacterales	f__Enterobacteriaceae	g__Pectobacterium	Pectobacterium_versatile	various plants and waterways	X							X	PMID: 31343401
WP_263866850.1	sCache_2,HAMP_N3,MCPsignal	p__Pseudomonadota	c__Gammaproteobacteria	o__Enterobacterales	f__Enterobacteriaceae	g__Pectobacterium	Pectobacterium_versatile	various plants and waterways	X							X	PMID: 31343401
WP_219600763.1	sCache_2,HAMP_N3,MCPsignal	p__Pseudomonadota	c__Gammaproteobacteria	o__Enterobacterales	f__Enterobacteriaceae	g__Pectobacterium	Pectobacterium_versatile	various plants and waterways	X							X	PMID: 31343401
WP_240352545.1	sCache_2,HAMP_N3,MCPsignal	p__Pseudomonadota	c__Gammaproteobacteria	o__Enterobacterales	f__Enterobacteriaceae	g__Pectobacterium	Pectobacterium_versatile	various plants and waterways	X							X	PMID: 31343401
WP_219606526.1	sCache_2,HAMP_N3,MCPsignal	p__Pseudomonadota	c__Gammaproteobacteria	o__Enterobacterales	f__Enterobacteriaceae	g__Pectobacterium	Pectobacterium_versatile	various plants and waterways	X							X	PMID: 31343401
WP_247668583.1	sCache_2,HAMP_N3,MCPsignal	p__Pseudomonadota	c__Gammaproteobacteria	o__Enterobacterales	f__Enterobacteriaceae	g__Pectobacterium	Pectobacterium_versatile	various plants and waterways	X							X	PMID: 31343401
WP_264085689.1	sCache_2,HAMP_N3,MCPsignal	p__Pseudomonadota	c__Gammaproteobacteria	o__Enterobacterales	f__Enterobacteriaceae	g__Pectobacterium	Pectobacterium_versatile	various plants and waterways	X							X	PMID: 31343401
WP_264081348.1	sCache_2,HAMP_N3,MCPsignal	p__Pseudomonadota	c__Gammaproteobacteria	o__Enterobacterales	f__Enterobacteriaceae	g__Pectobacterium	Pectobacterium_versatile	various plants and waterways	X							X	PMID: 31343401
WP_289781095.1	sCache_2,HAMP_N3,MCPsignal	p__Pseudomonadota	c__Gammaproteobacteria	o__Enterobacterales	f__Enterobacteriaceae	g__Pectobacterium	Pectobacterium_versatile	various plants and waterways	X							X	PMID: 31343401
WP_264081135.1	sCache_2,HAMP_N3,MCPsignal	p__Pseudomonadota	c__Gammaproteobacteria	o__Enterobacterales	f__Enterobacteriaceae	g__Pectobacterium	Pectobacterium_versatile	various plants and waterways	X							X	PMID: 31343401
WP_247666719.1	sCache_2,HAMP_N3,MCPsignal	p__Pseudomonadota	c__Gammaproteobacteria	o__Enterobacterales	f__Enterobacteriaceae	g__Pectobacterium	Pectobacterium_versatile	various plants and waterways	X							X	PMID: 31343401
WP_247664914.1	sCache_2,HAMP_N3,MCPsignal	p__Pseudomonadota	c__Gammaproteobacteria	o__Enterobacterales	f__Enterobacteriaceae	g__Pectobacterium	Pectobacterium_versatile	various plants and waterways	X							X	PMID: 31343401
WP_263485528.1	sCache_2,MCPsignal	p__Pseudomonadota	c__Gammaproteobacteria	o__Enterobacterales	f__Enterobacteriaceae	g__Pectobacterium	Pectobacterium_versatile	various plants and waterways	X							X	PMID: 31343401
WP_005967698.1	sCache_2,HAMP_N3,MCPsignal	p__Pseudomonadota	c__Gammaproteobacteria	o__Enterobacterales	f__Enterobacteriaceae	g__Pectobacterium	Pectobacterium_wasabiae	Eutrema wasabi (Japanese horseradish)	X							X	https://img.jgi.doe.gov/cgi-bin/m/main.cgi?section=TaxonDetail&page=taxonDetail&taxon_oid=2537561728
WP_129711417.1	sCache_2,HAMP_N3,MCPsignal	p__Pseudomonadota	c__Gammaproteobacteria	o__Enterobacterales	f__Enterobacteriaceae	g__Pectobacterium	Pectobacterium_zantedeschiae	Zantedeschia spp. (Calla lily)	X							X	PMID: 30885535
WP_129704562.1	sCache_2,HAMP_N3,MCPsignal	p__Pseudomonadota	c__Gammaproteobacteria	o__Enterobacterales	f__Enterobacteriaceae	g__Pectobacterium	Pectobacterium_zantedeschiae	Zantedeschia spp. (Calla lily)	X							X	PMID: 30885535
WP_280514770.1	sCache_2,MCPsignal	p__Pseudomonadota	c__Gammaproteobacteria	o__Enterobacterales	f__Enterobacteriaceae	g__Symbiopectobacterium	Candidatus_Symbiopectobacterium_sp._North_America	Howardula aoronymphium (nematode)			X						https://www.ncbi.nlm.nih.gov/biosample?term=txid2794574[orgn]%20AND%20%22nat-host%20Howardula+aoronymphium%22[All%20Fields]
WP_264642793.1	sCache_2,MCPsignal	p__Pseudomonadota	c__Gammaproteobacteria	o__Enterobacterales	f__Enterobacteriaceae	g__Symbiopectobacterium	Candidatus_Symbiopectobacterium_sp._NZEC127	potato tubers	X							X	PMID: 36853066
WP_264625170.1	sCache_2,MCPsignal	p__Pseudomonadota	c__Gammaproteobacteria	o__Enterobacterales	f__Enterobacteriaceae	g__Symbiopectobacterium	Candidatus_Symbiopectobacterium_sp._NZEC135	potato tubers	X							X	PMID: 36853066
WP_264650580.1	sCache_2,MCPsignal	p__Pseudomonadota	c__Gammaproteobacteria	o__Enterobacterales	f__Enterobacteriaceae	g__Symbiopectobacterium	Candidatus_Symbiopectobacterium_sp._NZEC151	potato tubers	X							X	PMID: 36853066
WP_301260906.1	sCache_2,MCPsignal			Burkholderiales (NCBI)			Eleftheria_terrae	soil					X				PMID: 25561178
WP_019702589.1	sCache_2,HAMP_N3,MCPsignal			Burkholderiales (NCBI)			Paracidovorax_oryzae	rice plants	X								https://www.ncbi.nlm.nih.gov/biosample?term=txid1408420[orgn]%20AND%20%22strain%20ATCC+19882%22[All%20Fields]
WP_026432718.1	sCache_2,HAMP_N3,MCPsignal			Burkholderiales (NCBI)			Paracidovorax_oryzae	rice plants	X								https://www.ncbi.nlm.nih.gov/biosample?term=txid1408420[orgn]%20AND%20%22strain%20ATCC+19882%22[All%20Fields]
WP_092743331.1	sCache_2,MCPsignal			Burkholderiales (NCBI)			Paracidovorax_valerianellae	lettuce	X							X	PMID: 12807202
WP_273481044.1	sCache_2,MCPsignal			Neisseriales (NCBI)			Rivihabitans_pingtungensis	freshwater river				X					PMID: 24639240
WP_158281851.1	sCache_2,MCPsignal			Neisseriales (NCBI)			Rivihabitans_pingtungensis	freshwater river				X					PMID: 24639240

## Sheet: Summary
Sum by genus
Row Labels	Count of Genus		Order	Genus	Counts
g__Pectobacterium	167		Enterobacterales	Pectobacterium	167
g__Janthinobacterium	66		Burkholderiales	Janthinobacterium	66
g__Acidovorax	32		Burkholderiales	Acidovorax	32
g__Herbaspirillum	20		Burkholderiales	Herbaspirillum	20
g__Brenneria	12		Enterobacterales	Brenneria	12
g__Undibacterium	9			Other bacteria	74
g__Mitsuaria	8
g__Variovorax	7
g__Franconibacter	6
g__Symbiopectobacterium	4
g__Rhodoferax	4
g__Roseateles	3
g__Comamonas	3
g__Rugamonas	3
g__Hylemonella	3
g__Aquincola	3
g__Cupriavidus	2
g__Dickeya	2
g__Musicola	2
g__Paucibacter	2
g__Pelomonas	1
g__Diaphorobacter	1
g__Pulveribacter	1
g__Erwinia	1
g__Ramlibacter	1
g__Aquaspirillum	1
g__Kinneretia	1
(blank)
Grand Total	365
